# Supplementary material for: Pool-GWAS on reproductive dormancy in Drosophila simulans suggests a polygenic architecture
Source: G3 (Bethesda). 2022 Feb 7;12(3):jkac027. doi: 10.1093/g3journal/jkac027 (PMC8895979; doi:10.1093/g3journal/jkac027)
Supplement: jkac027_Supplementary_Tables [file jkac027_supplementary_tables.xlsx]

## Sheet: Table S1
Table S1: Dormancy phenotypes. We defined dormancy level per strain as the fraction of flies that blocked oogenesis up to early vitellogenic egg chambers (i.e. up to stage 9 of oogenesis).
Strain	Dormancy at 10°C	Dormancy at 12°C
SS10	1	0.6
SS1000	0.866666666666667	0.333333333333333
SS1003	0.933333333333333	0.2
SS1004	0.466666666666667	0.266666666666667
SS1005	0.8	0.333333333333333
SS1006	0.133333333333333	0
SS1009	0.6	0.133333333333333
SS1013	1	0.333333333333333
SS1015	1	0.866666666666667
SS1016	1	0.866666666666667
SS1018	0.4	0.4
SS1021	1	0.533333333333333
SS1024	0.866666666666667	0.6
SS1025	0.933333333333333	0.866666666666667
SS1027	0.933333333333333	0.2
SS1028	0.466666666666667	0.0666666666666667
SS103	0.933333333333333	0.133333333333333
SS1030	0.733333333333333	0.666666666666667
SS1031	0.6	0.466666666666667
SS1034	0.933333333333333	0.133333333333333
SS1035	0.933333333333333	0.6
SS1038	0.8	0.0666666666666667
SS1039	0.333333333333333	0.0666666666666667
SS104	1	0.333333333333333
SS1040	0.933333333333333	0.357142857142857
SS1041	0.6	0.230769230769231
SS1043	1	0.933333333333333
SS1044	0.933333333333333	0.428571428571429
SS1045	1	0.866666666666667
SS1047	0.866666666666667	0.4
SS1048	0.866666666666667	0.4
SS1049	0.307692307692308	0
SS1050	1	0.8
SS1051	1	0.466666666666667
SS1053	1	0.466666666666667
SS1055	0.8	0.266666666666667
SS1057	1	0.6
SS1059	0.933333333333333	0.4
SS1064	0.866666666666667	0.6
SS1065	0.933333333333333	0.866666666666667
SS1066	0.933333333333333	0.733333333333333
SS1069	1	0.6
SS1070	0.866666666666667	0.733333333333333
SS1071	0.933333333333333	0.4
SS1072	1	0.933333333333333
SS1075	0.533333333333333	0.2
SS1077	1	0.8
SS1078	0.666666666666667	0.466666666666667
SS1079	1	0.6
SS1084	0.933333333333333	0.133333333333333
SS1085	1	0.533333333333333
SS1087	1	0.5
SS1090	0.933333333333333	1
SS1091	0.866666666666667	0.733333333333333
SS1093	0.933333333333333	0.533333333333333
SS1095	1	0.4
SS1097	0.933333333333333	0.866666666666667
SS1100	1	0.533333333333333
SS1104	1	0.733333333333333
SS1107	0.8	0.266666666666667
SS1108	0.866666666666667	0.0666666666666667
SS1111	0.733333333333333	0.466666666666667
SS1113	0.533333333333333	0.0714285714285714
SS1116	0.866666666666667	0.0666666666666667
SS1118	0.733333333333333	0.285714285714286
SS1119	1	0.933333333333333
SS1121	1	0.692307692307692
SS1123	1	0.866666666666667
SS1125	0.666666666666667	0.0666666666666667
SS1128	1	0.8
SS1129	0.933333333333333	0.266666666666667
SS1131	1	0.733333333333333
SS1132	1	0.666666666666667
SS1135	0.133333333333333	0.153846153846154
SS1137	1	0.933333333333333
SS1138	1	0.733333333333333
SS1139	0.8	0.4
SS1141	0.333333333333333	0.0666666666666667
SS1142	1	0.666666666666667
SS1144	0.533333333333333	0
SS1146	1	0.466666666666667
SS1147	0.933333333333333	0.4
SS1149	1	0.733333333333333
SS1150	0.533333333333333	0.133333333333333
SS1151	0.733333333333333	0.0666666666666667
SS1152	0.8	0.733333333333333
SS1156	1	0.8
SS1157	1	0.133333333333333
SS1158	0.866666666666667	0.733333333333333
SS1159	0.933333333333333	0.533333333333333
SS1160	0.666666666666667	0.0666666666666667
SS1162	0.933333333333333	0.533333333333333
SS1166	1	0.666666666666667
SS1167	1	0.8
SS1168	0.666666666666667	0.230769230769231
SS1171	0.6	0.133333333333333
SS1172	1	0.133333333333333
SS1173	0.733333333333333	0.533333333333333
SS1175	0.866666666666667	0.466666666666667
SS1177	0.866666666666667	0.2
SS1179	0.666666666666667	0.0666666666666667
SS1180	1	1
SS1181	0.666666666666667	0.333333333333333
SS1182	0.866666666666667	0.4
SS1184	0.933333333333333	0.933333333333333
SS1185	1	0.866666666666667
SS1187	0.866666666666667	0.533333333333333
SS1188	0.866666666666667	0
SS1189	0.733333333333333	0.6
SS1190	0.266666666666667	0
SS1192	1	1
SS1193	1	0.666666666666667
SS1195	0.333333333333333	0.0666666666666667
SS1196	1	0.6
SS1197	1	0.133333333333333
SS1198	0.733333333333333	0.0666666666666667
SS1200	1	0.533333333333333
SS1201	0.933333333333333	0.533333333333333
SS1202	1	0.6
SS1203	0.8	0.2
SS1204	0.933333333333333	0.466666666666667
SS1205	0.933333333333333	0.6
SS1206	1	0.6
SS1208	0.733333333333333	0
SS1209	0.933333333333333	0.4
SS1210	0.933333333333333	0.466666666666667
SS1211	1	0.866666666666667
SS1213	0.4	0.0666666666666667
SS1214	0.866666666666667	0.6
SS1216	0.466666666666667	0.266666666666667
SS1217	0.933333333333333	0.266666666666667
SS1218	1	1
SS1219	1	0.4
SS1220	0.933333333333333	0.133333333333333
SS1221	0.866666666666667	0.2
SS1222	0.6	0.0666666666666667
SS1223	1	0.933333333333333
SS1224	0.666666666666667	0.0666666666666667
SS1225	1	0.333333333333333
SS1226	0.666666666666667	0
SS1227	0.8	0.4
SS1228	1	0.866666666666667
SS123	1	0.4
SS1232	0.933333333333333	0.133333333333333
SS1234	0.733333333333333	0.133333333333333
SS1235	0.733333333333333	0.333333333333333
SS1236	0.533333333333333	0.133333333333333
SS1239	0.933333333333333	0.466666666666667
SS1241	1	0.866666666666667
SS1242	1	0.8
SS1244	0.866666666666667	0.333333333333333
SS1246	0.933333333333333	0.733333333333333
SS1248	1	0.866666666666667
SS1251	0.6	0.466666666666667
SS1254	1	0.4
SS1255	0.866666666666667	0.933333333333333
SS1256	0.6	0.133333333333333
SS126	1	0.533333333333333
SS1291	1	0.133333333333333
SS1292	0.733333333333333	0.4
SS1293	0.333333333333333	0.0666666666666667
SS1294	0.133333333333333	0.0666666666666667
SS1295	0.333333333333333	0.0666666666666667
SS1296	0.6	0.133333333333333
SS1298	0.733333333333333	0.6
SS1301	0.133333333333333	0
SS1304	0.266666666666667	0.0666666666666667
SS1305	1	0.4
SS1307	1	0.666666666666667
SS1315	0.866666666666667	0.266666666666667
SS1317	1	0.666666666666667
SS1318	1	0.266666666666667
SS1319	0.6	0.266666666666667
SS1321	0.866666666666667	0.533333333333333
SS14	0.733333333333333	0.333333333333333
SS140	1	0.733333333333333
SS148	0.866666666666667	0.533333333333333
SS156	1	0.4
SS163	1	0.357142857142857
SS168	0.866666666666667	0.666666666666667
SS173	0.933333333333333	0.6
SS196	0.866666666666667	0
SS198	0.466666666666667	0.0666666666666667
SS203	1	0.933333333333333
SS207	1	0.133333333333333
SS219	1	0.214285714285714
SS228	0.923076923076923	0.6
SS230	1	0.6
SS239	0.533333333333333	0.133333333333333
SS241	0.933333333333333	0.8
SS252	1	1
SS253	0.857142857142857	0
SS255	0.733333333333333	0.333333333333333
SS260	0.866666666666667	0.6
SS276	0.933333333333333	0.666666666666667
SS278	0.933333333333333	0.733333333333333
SS3	0.714285714285714	0.133333333333333
SS300	1	0.533333333333333
SS302	0.666666666666667	0.2
SS306	0.933333333333333	0.4
SS310	0.4	0.0666666666666667
SS312	0.533333333333333	0.2
SS316	0.933333333333333	0.533333333333333
SS318	1	0.733333333333333
SS326	0.866666666666667	0.8
SS329	1	0.8
SS33	1	0.666666666666667
SS334	0.333333333333333	0.0666666666666667
SS336	1	0.4
SS337	0.4	0.142857142857143
SS34	1	0.866666666666667
SS340	0.866666666666667	0.666666666666667
SS341	0.8	0.6
SS347	0.866666666666667	0.8
SS349	0.666666666666667	0.2
SS35	0.6	0.466666666666667
SS350	1	0.133333333333333
SS351	0.666666666666667	0.466666666666667
SS352	0.933333333333333	0.466666666666667
SS354	0.666666666666667	0.4
SS356	0.8	0.266666666666667
SS358	0.933333333333333	0.666666666666667
SS361	0.866666666666667	0.6
SS362	0.733333333333333	0.4
SS364	1	0.533333333333333
SS366	0.733333333333333	0.4
SS367	1	0.8
SS370	0.533333333333333	0
SS373	0.857142857142857	0.333333333333333
SS376	1	1
SS377	0.933333333333333	0.733333333333333
SS379	0.8	0.733333333333333
SS385	0.6	0.4
SS386	1	0.666666666666667
SS388	0.933333333333333	0.866666666666667
SS39	0.8	0.714285714285714
SS391	0.933333333333333	0.2
SS394	0.933333333333333	0.733333333333333
SS397	0.933333333333333	0.866666666666667
SS399	1	0.538461538461538
SS400	1	1
SS44	1	0.4
SS477	0.333333333333333	0
SS48	1	0.0666666666666667
SS51	0.933333333333333	0.2
SS53	0.8	0.285714285714286
SS541	1	0.133333333333333
SS544	0.8	0.333333333333333
SS545	0.8	0.266666666666667
SS546	0.8	0.266666666666667
SS547	0.666666666666667	0.533333333333333
SS548	0.8	0.2
SS549	1	0.4
SS550	0.8	0.333333333333333
SS551	0.933333333333333	0.8
SS554	0.733333333333333	0.466666666666667
SS557	0.733333333333333	0.2
SS558	0.8	0.133333333333333
SS560	0.8	0.266666666666667
SS561	0.666666666666667	0.2
SS562	0.6	0.6
SS563	0.333333333333333	0.133333333333333
SS564	0.933333333333333	0.533333333333333
SS566	1	0.866666666666667
SS568	1	0.4
SS569	0.733333333333333	0.533333333333333
SS570	0.8	0.333333333333333
SS571	0.8	0.4
SS572	0.933333333333333	0.4
SS573	0.666666666666667	0.333333333333333
SS574	1	0.666666666666667
SS576	1	1
SS577	0.666666666666667	0
SS578	0.933333333333333	0.6
SS579	0.533333333333333	0.2
SS583	0.933333333333333	0.6
SS584	1	0.6
SS586	1	0.8
SS589	0.866666666666667	0.4
SS590	1	0.866666666666667
SS591	1	0.333333333333333
SS592	0.866666666666667	0.866666666666667
SS593	0.666666666666667	0.2
SS595	0.466666666666667	0.133333333333333
SS599	1	0.6
SS600	1	0.933333333333333
SS601	0.866666666666667	0.733333333333333
SS603	0.733333333333333	0.533333333333333
SS604	0.6	0
SS605	0.933333333333333	0.461538461538462
SS606	0.933333333333333	0.6
SS608	0.933333333333333	0.266666666666667
SS609	1	0.533333333333333
SS61	1	0.533333333333333
SS610	1	0.466666666666667
SS613	1	0.666666666666667
SS615	0.866666666666667	0.133333333333333
SS616	0.866666666666667	0.4
SS617	0.933333333333333	0.0666666666666667
SS618	0.733333333333333	0.266666666666667
SS619	0.866666666666667	0.8
SS62	1	0.4
SS622	1	0.733333333333333
SS623	0.933333333333333	1
SS624	0.933333333333333	0.4
SS625	1	0.6
SS627	0.6	0.6
SS629	1	0.466666666666667
SS630	0.6	0.4
SS631	0.866666666666667	0
SS635	0.933333333333333	0.6
SS637	0.133333333333333	0
SS638	1	0.785714285714286
SS639	0.333333333333333	0.133333333333333
SS64	1	0.666666666666667
SS643	0.533333333333333	0.266666666666667
SS644	0.933333333333333	0.866666666666667
SS645	0.866666666666667	0.8
SS646	0.733333333333333	0.2
SS647	1	0.8
SS649	0.6	0.533333333333333
SS650	1	0.8
SS651	0.933333333333333	0.266666666666667
SS653	1	0.733333333333333
SS655	1	0.733333333333333
SS656	0.866666666666667	0.266666666666667
SS657	1	0.4
SS658	0.933333333333333	0.8
SS660	0.866666666666667	0.666666666666667
SS661	0.4	0
SS662	0.866666666666667	0.153846153846154
SS663	0.5	0.133333333333333
SS666	0.8	0.0666666666666667
SS668	0.866666666666667	0.333333333333333
SS670	1	0.2
SS672	0.733333333333333	0.133333333333333
SS674	1	0.733333333333333
SS675	0.5	0.142857142857143
SS676	1	0.266666666666667
SS678	0.733333333333333	0.0666666666666667
SS679	1	0.6
SS680	0.8	0.2
SS681	0.733333333333333	0.133333333333333
SS682	0.6	0.133333333333333
SS683	0.6	0.4
SS684	0.933333333333333	0.6
SS685	0.928571428571429	0.666666666666667
SS686	1	0.846153846153846
SS687	0.466666666666667	0.4
SS688	1	0.933333333333333
SS689	1	0.866666666666667
SS69	1	0.8
SS691	0.333333333333333	0.266666666666667
SS692	0.785714285714286	0.466666666666667
SS694	0.8	0.6
SS695	1	0.733333333333333
SS696	1	1
SS698	0.266666666666667	0.0666666666666667
SS699	0.8	0.266666666666667
SS7	1	0.933333333333333
SS70	0.923076923076923	0.8
SS700	1	0.8
SS701	0.8	0.466666666666667
SS704	0.6	0.133333333333333
SS706	1	0.6
SS707	0.933333333333333	0.266666666666667
SS708	1	0.6
SS709	1	0.4
SS71	0.933333333333333	0.266666666666667
SS710	1	0.333333333333333
SS711	0.866666666666667	0.866666666666667
SS712	0.8	0.333333333333333
SS713	0.666666666666667	0.0666666666666667
SS714	0.933333333333333	0.333333333333333
SS716	0.666666666666667	0.2
SS717	0.866666666666667	0.333333333333333
SS718	0.4	0.733333333333333
SS719	0.866666666666667	0.6
SS722	1	0.8
SS723	1	0.4
SS724	0.4	0.2
SS725	0.866666666666667	0.466666666666667
SS727	0.533333333333333	0.333333333333333
SS728	0.733333333333333	0.466666666666667
SS730	0.933333333333333	0.8
SS731	0.866666666666667	0.266666666666667
SS733	0.8	0.4
SS735	0.866666666666667	0.0666666666666667
SS738	0.8	0
SS739	0.733333333333333	0.2
SS740	0.6	0.133333333333333
SS741	1	0.2
SS742	1	0.4
SS743	0.8	0.333333333333333
SS744	1	0.666666666666667
SS745	0.466666666666667	0.4
SS746	0.866666666666667	0.4
SS748	0.333333333333333	0
SS749	0.8	0.533333333333333
SS750	1	0.466666666666667
SS751	1	0.6
SS752	0.866666666666667	0.133333333333333
SS753	0.866666666666667	0.533333333333333
SS754	0.733333333333333	0.266666666666667
SS755	0.933333333333333	0.133333333333333
SS756	0.866666666666667	0.533333333333333
SS757	0.866666666666667	0.0666666666666667
SS758	0.866666666666667	0.6
SS759	0.533333333333333	0.133333333333333
SS762	0.8	0.2
SS763	0.866666666666667	0.6
SS764	0.6	0.285714285714286
SS768	1	0.533333333333333
SS769	0.8	0.333333333333333
SS770	0.571428571428571	0
SS771	1	0.5
SS772	0.533333333333333	0.533333333333333
SS773	0.733333333333333	0.266666666666667
SS774	0.466666666666667	0.333333333333333
SS776	0.533333333333333	0.333333333333333
SS777	0.733333333333333	0.4
SS778	0.6	0
SS779	0.933333333333333	0.133333333333333
SS782	1	0.933333333333333
SS783	0.933333333333333	0.6
SS784	0.733333333333333	0.533333333333333
SS785	0.933333333333333	0.6
SS786	0.933333333333333	0.533333333333333
SS787	0.466666666666667	0.2
SS790	0.933333333333333	0.5
SS793	1	0.8
SS794	0.933333333333333	0.6
SS795	1	0.8
SS796	0.866666666666667	0.133333333333333
SS797	1	0.466666666666667
SS798	0.933333333333333	0.466666666666667
SS802	0.933333333333333	0.466666666666667
SS803	0.4	0.133333333333333
SS804	1	0.6
SS807	0.533333333333333	0.133333333333333
SS808	0.933333333333333	0.466666666666667
SS809	1	1
SS813	0.714285714285714	0.333333333333333
SS815	0.8	0.133333333333333
SS818	1	0.6
SS82	0.933333333333333	0.0666666666666667
SS822	1	0.866666666666667
SS823	0.266666666666667	0
SS824	1	0.266666666666667
SS825	0.933333333333333	0.866666666666667
SS828	1	0.666666666666667
SS829	0.8	0.4
SS832	1	0.933333333333333
SS836	1	0.466666666666667
SS837	1	0.4
SS84	0.733333333333333	0.4
SS841	1	0.533333333333333
SS843	1	0.714285714285714
SS844	0.8	0.8
SS848	0.8	0.533333333333333
SS849	0.733333333333333	0.533333333333333
SS852	1	0.4
SS853	1	0.4
SS855	0.533333333333333	0.133333333333333
SS857	0.4	0.4
SS858	1	0.666666666666667
SS859	0.666666666666667	0.333333333333333
SS860	0.933333333333333	0.466666666666667
SS863	0.8	0.133333333333333
SS864	0.769230769230769	0.2
SS865	0.375	0.333333333333333
SS866	0.8	0.266666666666667
SS867	1	0.8
SS869	1	0.666666666666667
SS870	1	0.8
SS871	0.933333333333333	0.866666666666667
SS872	1	0.866666666666667
SS874	0.8	0.466666666666667
SS875	0.8	0.133333333333333
SS877	0.8	0.533333333333333
SS878	0.8	0.2
SS882	0.866666666666667	0.333333333333333
SS884	1	0.8
SS885	1	0.533333333333333
SS886	0.866666666666667	0.2
SS890	0.866666666666667	0.2
SS891	1	0.866666666666667
SS892	1	0.785714285714286
SS893	1	0.8
SS895	0.933333333333333	0.466666666666667
SS896	0.2	0
SS898	0.666666666666667	0.133333333333333
SS899	0.866666666666667	0.2
SS901	1	0.714285714285714
SS902	1	0.866666666666667
SS903	0.333333333333333	0.333333333333333
SS904	0.6	0.333333333333333
SS905	0.733333333333333	0.533333333333333
SS906	0.933333333333333	0.533333333333333
SS907	1	0.666666666666667
SS908	0.866666666666667	0.333333333333333
SS909	0.933333333333333	0.733333333333333
SS910	0.733333333333333	0.733333333333333
SS913	1	0.466666666666667
SS915	0.733333333333333	0.133333333333333
SS917	0.8	0.4
SS918	1	0.533333333333333
SS92	1	0.2
SS922	0.866666666666667	0.733333333333333
SS924	0.533333333333333	0.266666666666667
SS925	0.6	0.4
SS930	1	0.0666666666666667
SS933	0.866666666666667	0.466666666666667
SS934	0.466666666666667	0.4
SS936	0.933333333333333	0.533333333333333
SS937	0.933333333333333	0.666666666666667
SS939	0.733333333333333	0.266666666666667
SS940	1	0.428571428571429
SS941	0.4	0
SS942	0.133333333333333	0.0666666666666667
SS943	0.866666666666667	0.266666666666667
SS944	1	0.4
SS945	0.933333333333333	0.333333333333333
SS946	0.8	0.6
SS947	0.785714285714286	0.2
SS948	1	0.214285714285714
SS949	1	0.933333333333333
SS950	0.733333333333333	0.133333333333333
SS951	1	0.8
SS952	1	0.466666666666667
SS953	0.866666666666667	0.266666666666667
SS954	0.733333333333333	0.266666666666667
SS955	0.2	0.2
SS956	0.4	0.133333333333333
SS957	1	0.333333333333333
SS959	0.666666666666667	0.2
SS96	0.8	0.571428571428571
SS960	1	0.333333333333333
SS961	0.4	0.0666666666666667
SS963	0.4	0.2
SS964	0.933333333333333	0.466666666666667
SS968	0.666666666666667	0.0666666666666667
SS97	0.733333333333333	0.0666666666666667
SS970	0.6	0
SS971	1	0.8
SS972	0.6	0
SS973	1	0.333333333333333
SS975	0.4	0.133333333333333
SS976	0.6	0.133333333333333
SS979	1	0.4
SS98	1	0.866666666666667
SS980	1	0.466666666666667
SS982	0.933333333333333	0.266666666666667
SS984	0.933333333333333	0.4
SS987	0.866666666666667	0.466666666666667
SS988	0.866666666666667	0.533333333333333
SS989	0.666666666666667	0.133333333333333
SS991	1	0.6
SS996	0.6	0
SS997	0.933333333333333	0.733333333333333
SS998	0.733333333333333	0.0666666666666667
SS999	0.933333333333333	0.466666666666667

## Sheet: Table S2
Table S2: Identified SNPs (p-value < 1e-13) and genes from the dormancy Pool-GWAS. The lowest p-value in in bold.
Chromosome	Position	P-value	log(odds_ratio)*	Gene ID	Gene symbol	Gene name	SNP region	ND1	ND2	ND3	ND4	D1	D2	D3	D4	ND Total	D Total
X	11793933	3.59551e-14	-3.13712	FBgn0030410	Aven	Apoptosis and caspase activation inhibitor	3′ UTR	0:0:0:19:0:0	0:0:0:31:0:0	0:4:0:22:0:0	0:1:0:20:0:0	0:13:0:13:0:0	0:16:0:13:0:0	0:23:0:15:0:0	0:15:0:6:0:0	0:5:0:92:0:0	0:67:0:47:0:0
X	12103252	8.68425e-15	2.64191	FBgn0030437	hec	hector	5′ UTR	0:20:5:0:0:0	0:24:17:0:0:0	0:15:8:0:0:0	0:9:10:0:0:0	0:7:25:0:0:0	0:3:39:0:0:0	0:5:30:0:0:0	0:7:27:0:0:0	0:68:40:0:0:0	0:22:121:0:0:0
X	12111976	8.50978e-16	2.47738	-	-	-	-	0:11:22:0:0:0	1:14:30:0:0:0	0:4:16:0:0:0	0:5:22:0:0:0	0:19:3:0:0:0	0:39:8:0:0:0	0:38:8:0:0:0	0:32:6:0:0:0	1:34:90:0:0:0	0:128:25:0:0:0
X	12331642	4.52194e-14	-2.29746	FBgn0030459	CG12723	-	Exon - Synonymous	0:8:34:0:0:0	0:11:25:0:0:0	0:9:22:0:0:0	0:4:19:0:0:0	0:25:7:0:0:0	0:32:9:0:0:0	0:20:14:0:0:0	0:24:12:0:0:0	0:32:100:0:0:0	0:101:42:0:0:0
X	12331708	8.5783e-17	-2.4561					10:36:0:0:0:0	11:30:0:0:0:0	7:25:0:0:0:0	5:20:0:0:0:0	28:6:0:0:0:0	40:11:0:0:0:0	20:14:0:0:0:0	21:13:0:0:0:0	33:111:0:0:0:0	109:44:0:0:0:0
X	12457737	1.84872e-15	3.42609	FBgn0283680	IP3K2	Inositol 1,4,5-triphosphate kinase 2	5′ UTR	0:15:3:0:0:0	0:18:7:0:0:0	0:12:6:0:0:0	0:13:7:0:0:0	0:3:18:0:0:0	0:4:28:0:0:0	0:1:26:0:0:0	0:1:29:0:0:0	0:58:23:0:0:0	0:9:101:0:0:0
X	12457753	8.59458e-16	3.45774					0:3:14:0:0:0	0:6:24:0:0:0	0:7:11:0:0:0	0:9:12:0:0:0	0:18:3:0:0:0	0:27:4:0:0:0	0:28:1:0:0:0	0:27:1:0:0:0	0:25:61:0:0:0	0:100:9:0:0:0
X	12457767	5.04329e-14	3.11304					0:12:4:0:0:0	0:21:7:0:0:0	0:9:8:0:0:0	0:11:9:0:0:0	0:3:19:0:0:0	0:4:28:0:0:0	0:1:28:0:0:0	0:2:30:0:0:0	0:53:28:0:0:0	0:10:105:0:0:0
X	16664594	4.49e-15	-3.16062	-	-	-	-	0:26:1:0:0:0	0:28:2:0:0:0	0:26:1:0:0:0	0:22:2:0:0:0	0:18:15:0:0:0	0:10:18:0:0:0	0:13:18:0:0:0	0:7:15:0:0:0	0:102:6:0:0:0	0:48:66:0:0:0
X	16664678	6.59139e-14	-4.08504					22:0:0:0:0:0	26:0:2:0:0:0	22:0:0:0:0:0	23:0:1:0:0:0	15:0:16:0:0:0	13:0:18:0:0:0	16:0:14:0:0:0	14:0:18:0:0:0	93:0:3:0:0:0	58:0:66:0:0:0
X	17348431	8.69218e-15	-2.57696	FBgn0030929	CG15043	-	3′ UTR	0:19:0:10:0:0	0:34:0:11:0:0	0:27:0:4:0:0	0:17:0:5:0:0	0:4:0:14:0:0	0:11:0:24:0:0	0:3:0:26:0:0	0:6:0:15:0:0	0:97:0:30:0:0	0:24:0:79:0:0
X	17785035	8.69813e-14	-2.83388	-	-	-	-	0:2:29:0:0:0	0:3:30:0:0:0	0:3:17:0:0:0	0:2:28:0:0:0	0:13:9:0:0:0	0:16:16:0:0:0	0:19:16:0:0:0	0:12:11:0:0:0	0:10:104:0:0:0	0:60:52:0:0:0
X	17890791	4.46368e-15	3.17114	-	-	-	-	0:0:17:20:0:0	0:0:25:18:0:0	0:0:21:10:0:0	0:0:13:22:0:0	0:0:0:27:0:0	0:0:7:36:0:0	0:0:2:44:0:0	0:0:1:31:0:0	0:0:76:70:0:0	0:0:10:138:0:0
X	17904621	2.29046e-14	2.78501	FBgn0085358	Diedel3	Diedel 3	3′ UTR	5:0:0:22:0:0	16:0:0:20:0:0	4:0:0:13:0:0	3:0:0:15:0:0	23:0:0:3:0:0	20:0:0:9:0:0	31:0:0:4:0:0	19:0:0:7:0:0	28:0:0:70:0:0	93:0:0:23:0:0
X	17904622	5.18224e-15	2.86211					5:23:0:0:0:0	16:20:0:0:0:0	3:12:0:0:0:0	3:14:0:0:0:0	24:3:0:0:0:0	22:9:0:0:0:0	31:4:0:0:0:0	20:7:0:0:0:0	27:69:0:0:0:0	97:23:0:0:0:0
X	17904629	4.16066e-15	2.82254					23:0:0:5:0:0	19:0:0:16:0:0	13:0:0:5:0:0	15:0:0:3:0:0	3:0:0:24:0:0	9:0:0:24:0:0	4:0:0:31:0:0	7:0:0:19:0:0	70:0:0:29:0:0	23:0:0:98:0:0
X	17904631	7.18165e-15	2.82619					5:0:0:23:0:0	15:0:0:20:0:0	4:0:0:12:0:0	3:0:0:14:0:0	23:0:0:3:0:0	25:0:0:9:0:0	31:0:0:4:0:0	20:0:0:7:0:0	27:0:0:69:0:0	99:0:0:23:0:0
X	17904633	9.37028e-14	2.69023					23:0:0:5:0:0	20:0:0:15:0:0	11:0:0:6:0:0	15:0:0:3:0:0	3:0:0:22:0:0	9:0:0:25:0:0	4:0:0:31:0:0	7:0:0:17:0:0	69:0:0:29:0:0	23:0:0:95:0:0
X	17904660	3.92089e-14	2.6436					25:0:5:0:0:0	23:0:12:0:0:0	18:0:4:0:0:0	14:0:3:0:0:0	4:0:18:0:0:0	10:0:25:0:0:0	5:0:27:0:0:0	8:0:18:0:0:0	80:0:24:0:0:0	27:0:88:0:0:0
X	18673679	8.44845e-16	2.39121	FBgn0031077	THADA	THADA	Exon - Synonymous	24:0:0:8:0:0	30:0:0:9:0:0	24:0:0:8:0:0	20:0:0:3:0:0	3:0:0:40:0:0	9:0:0:27:0:0	11:0:0:20:0:0	11:0:0:30:0:0	98:0:0:28:0:0	34:0:0:117:0:0
2L	4848654	3.58099e-15	-2.61496	FBgn0016075	vkg	viking	5′ UTR	0:4:35:0:0:0	0:6:28:0:0:0	0:1:30:0:0:0	0:3:22:0:0:0	0:15:17:0:0:0	0:34:11:0:0:0	0:18:13:0:0:0	0:13:10:0:0:0	0:14:115:0:0:0	0:80:51:0:0:0
2L	7894832	1.32018e-14	2.98066	FBgn0263256	CG43394	-	Intron	0:19:8:0:0:0	0:10:10:0:0:0	0:12:9:0:0:0	0:11:3:0:0:0	0:2:23:0:0:0	0:6:31:0:0:0	0:4:32:0:0:0	0:1:21:0:0:0	0:52:30:0:0:0	0:13:107:0:0:0
2L	8017729	4.85204e-16	-3.01964	FBgn0003502	Btk29A	Btk family kinase at 29A	Intron	4:17:0:0:0:0	3:17:0:0:0:0	7:17:0:0:0:0	5:18:0:0:0:1	14:6:0:0:0:0	19:8:0:0:0:0	31:9:0:0:0:0	19:6:0:0:0:0	19:69:0:0:0:1	83:29:0:0:0:0
2L	9005302	3.45531e-15	2.82527	FBgn0267252	Gγ30A	G protein subunit γ at 30A	3′ UTR	0:20:0:10:0:0	2:28:0:10:0:0	1:10:0:10:0:0	2:10:0:8:0:1	6:1:0:23:0:0	6:9:0:33:0:0	6:5:0:25:0:0	0:1:0:32:0:0	5:68:0:38:0:1	18:16:0:113:0:0
2L	9220524	6.56232e-15	-2.71538	FBgn0032123	Oatp30B	Organic anion transporting polypeptide 30B	5′ UTR	0:1:24:0:0:0	0:8:22:0:0:0	0:3:12:0:0:0	0:1:23:0:0:0	0:19:14:0:0:0	0:19:17:0:0:0	0:32:8:0:0:0	0:23:9:0:0:0	0:13:81:0:0:0	0:93:48:0:0:0
2L	9424511	2.78641e-14	-2.93772	FBgn0028704	Nckx30C	Nckx30C	Intron	21:3:0:0:0:0	27:3:1:0:0:0	22:1:0:0:0:0	24:1:0:0:0:0	6:24:0:0:0:0	19:21:0:0:0:0	14:16:0:0:0:0	14:18:0:0:0:0	94:8:1:0:0:0	53:79:0:0:0:0
2R	5671442	8.98705e-14	4.08399	FBgn0001269	inv	invected	Intron	0:18:0:7:0:0	0:13:0:14:0:0	0:15:0:16:0:0	0:13:0:15:0:0	0:0:0:14:0:0	0:1:0:27:0:0	0:0:0:34:0:0	0:0:0:29:0:0	0:59:0:52:0:0	0:1:0:104:0:0
2R	14564389	2.82514e-14	-2.84949	FBgn0041240	Gr57a	Gustatory receptor 57a	Exon - Synonymous	0:0:0:28:0:0	0:5:0:23:0:0	0:2:0:31:0:0	0:1:0:29:0:0	0:24:0:25:0:0	0:24:0:20:0:0	0:11:0:14:0:0	0:13:0:15:0:0	0:8:0:111:0:0	0:72:0:74:0:0
3L	2772719	7.15211e-14	2.98029	FBgn0262593	Shab	Shaker cognate b	5′ UTR	1:6:16:0:0:0	7:16:18:0:0:0	5:9:17:0:0:0	4:8:21:0:0:0	5:20:0:0:0:0	12:30:5:0:0:0	7:24:1:0:0:0	8:17:2:0:0:0	17:39:72:0:0:0	32:91:8:0:0:0
3L	10920715	1.1e-20	2.95372	FBgn0052082	IRSp53	Insulin receptor substrate 53 kDa	Exon - Synonymous**	20:0:0:8:0:0	33:0:0:21:0:0	23:0:0:8:0:0	27:0:0:3:0:0	6:0:0:13:0:0	8:0:0:38:0:0	9:0:0:42:0:0	6:0:0:28:0:0	103:0:0:40:0:0	29:0:0:121:0:0
3L	10975606	7.86249e-17	-2.98083	FBgn0261553	CG42671	-	5′ UTR	1:0:0:23:0:0	3:0:0:28:0:0	5:0:0:20:0:0	0:0:0:23:0:0	15:0:0:11:0:0	28:0:0:12:0:0	25:0:0:15:0:0	23:0:0:9:0:0	9:0:0:94:0:0	91:0:0:47:0:0
3L	11837991	3.83524e-16	2.71289	FBgn0002565	Lsp2	Larval serum protein 2	Exon - Non-synonymous	13:0:0:18:0:0	28:0:0:14:0:0	23:0:0:11:0:0	30:0:0:13:0:0	4:0:0:26:0:0	12:0:0:33:0:0	3:0:0:39:0:0	5:0:0:31:0:0	94:0:0:56:0:0	24:0:0:129:0:0
3L	14360733	1.3843e-15	-2.61283	FBgn0259175	ome	omega	5′ UTR	27:0:3:0:0:0	32:0:2:0:0:0	20:0:3:0:0:0	28:0:6:0:0:0	6:0:18:0:0:0	16:0:24:0:0:0	16:0:24:0:0:0	8:0:15:0:0:0	107:0:14:0:0:0	46:0:81:0:0:0
3L	14361149	3.1249e-14	3.07415					2:3:20:0:0:0	5:8:16:0:0:0	3:7:6:0:0:0	2:4:11:0:0:0	7:17:1:0:0:0	2:29:9:0:0:0	1:27:4:0:0:0	3:25:2:0:0:0	12:22:53:0:0:0	13:98:16:0:0:0
3L	21188049	4.12158e-14	2.94379	-	-	-	-	0:17:8:0:0:0	0:20:15:0:0:0	0:14:12:0:0:0	0:10:9:0:0:0	0:3:31:0:0:0	0:5:27:0:0:0	0:2:46:0:0:0	0:3:21:0:0:0	0:61:44:0:0:0	0:13:125:0:0:0
3R	13255345	2.0069e-14	2.73034	FBgn0037963	Cad87A	Cadherin 87A	5′ UTR	5:0:19:0:0:0	13:0:19:0:0:0	9:0:13:0:0:0	10:0:16:0:0:0	20:0:11:0:0:0	31:0:6:0:0:0	27:0:3:0:0:0	28:0:0:0:0:0	37:0:67:0:0:0	106:0:20:0:0:0
3R	13255352	9.42783e-14	-3.06729					24:0:0:0:0:0	29:0:1:3:0:1	17:0:0:2:0:1	17:0:0:2:0:4	17:1:0:8:0:4	9:0:0:20:0:3	5:1:0:15:0:6	7:0:1:12:0:6	87:0:1:7:0:6	38:2:1:55:0:19
3R	14341718	1.97076e-15	3.17933	FBgn0037836	CG14692	-	Exon - Synonymous	15:0:0:18:0:0	25:0:0:30:0:0	24:0:0:8:0:0	14:0:0:12:0:0	35:0:0:3:0:0	41:0:0:2:0:0	37:0:0:1:0:0	31:0:0:2:0:0	78:0:0:68:0:0	144:0:0:8:0:0
3R	14341763	1.48572e-14	2.36074					0:9:24:0:0:0	0:20:33:0:0:0	0:17:15:0:0:0	0:12:11:0:0:0	0:32:6:0:0:0	0:37:2:0:0:0	0:37:6:0:0:0	0:29:4:0:0:0	0:58:83:0:0:0	0:135:18:0:0:0
3R	17752025	8.1354e-14	-2.30734	FBgn0038984	AdipoR	Adiponectin receptor	Exon - Synonymous	0:6:33:0:0:0	0:8:29:0:0:0	0:3:30:0:0:0	0:5:24:0:0:0	0:16:11:0:0:0	0:21:11:0:0:0	0:15:10:0:0:0	0:20:10:0:0:0	0:22:116:0:0:0	0:72:42:0:0:0
3R	20580723	1.34996e-14	-3.36231	FBgn0004509	Fur1	Furin 1	5′ UTR	0:22:2:0:0:0	0:35:2:0:0:0	0:24:0:0:0:0	0:32:0:0:0:0	0:21:17:0:0:0	0:15:25:0:0:0	0:16:20:0:0:0	0:18:17:0:0:0	0:113:4:0:0:0	0:70:79:0:0:0
3R	20583962	9.09584e-16	-4.23543					1:0:0:31:0:0	0:0:0:34:0:0	0:0:0:25:0:0	0:0:0:30:0:0	15:0:0:14:0:0	12:0:0:23:0:0	25:0:0:16:0:0	11:0:0:12:0:0	1:0:0:120:0:0	63:0:0:65:0:0
3R	24264663	4.27914e-14	-2.3458	FBgn0263236	SP1029	SP1029	Intron	0:9:22:0:0:0	0:9:23:0:0:0	0:10:19:0:0:0	0:4:15:0:0:0	0:20:5:0:0:0	0:29:9:0:0:0	0:32:7:1:0:0	0:28:9:0:0:0	0:32:79:0:0:0	0:109:30:1:0:0
*Odds ratio was calculated using the Haldane correction to deal with zero counts.
**Homologous SNP in a D. melanogaster genetic reference panel (DGRP).

## Sheet: Table S3
Table S3: GO terms enrichment for the genes identified by the dormancy Pool-GWAS. No GO term survives multiple testing correction (FDR cut-off = 0.05).
GO term	Average number of genes per simulation for GO	p-value	FDR	Number of genes found for GO	Number of genes in annotation file for GO	Total number of genes for GO	GO description	IDs of genes found for GO
GO:0010037	0.048	0.00078	0.837973	2	48	48	response to carbon dioxide	FBgn0041240, FBgn0267252
GO:0033211	0.001	0.00109	0.837973	1	1	1	adiponectin-activated signaling pathway	FBgn0038984
GO:0032471	0.001	0.00135	0.837973	1	1	1	negative regulation of endoplasmic reticulum calcium ion concentration	FBgn0031077
GO:1901895	0.001	0.00135	0.837973	1	1	1	negative regulation of calcium-transporting ATPase activity	FBgn0031077
GO:0005616	0.002	0.00174	0.935062	1	4	4	larval serum protein complex	FBgn0002565
GO:0032469	0.003	0.00254	0.991502	1	5	5	endoplasmic reticulum calcium ion homeostasis	FBgn0031077
GO:1901894	0.003	0.00273	0.991502	1	2	2	regulation of calcium-transporting ATPase activity	FBgn0031077
GO:1990845	0.003	0.00273	0.991502	1	2	2	adaptive thermogenesis	FBgn0031077
GO:0098554	0.005	0.00459	1	1	5	5	cytoplasmic side of endoplasmic reticulum membrane	FBgn0031077
GO:0019221	0.005	0.00462	1	1	4	5	cytokine-mediated signaling pathway	FBgn0038984
GO:0071345	0.005	0.00462	1	1	4	5	cellular response to cytokine stimulus	FBgn0038984
GO:0048306	0.005	0.00519	1	1	1	1	calcium-dependent protein binding	FBgn0283680
GO:0051766	0.006	0.00564	1	1	2	2	inositol trisphosphate kinase activity	FBgn0283680
GO:0008440	0.006	0.00564	1	1	2	2	inositol-1,4,5-trisphosphate 3-kinase activity	FBgn0283680
GO:0005587	0.007	0.00677	1	1	2	2	collagen type IV trimer	FBgn0016075
GO:0098651	0.007	0.00677	1	1	2	2	basement membrane collagen trimer	FBgn0016075
GO:0098642	0.007	0.00677	1	1	2	2	network-forming collagen trimer	FBgn0016075
GO:0098645	0.007	0.00677	1	1	2	2	collagen network	FBgn0016075
GO:0098644	0.007	0.00677	1	1	2	2	complex of collagen trimers	FBgn0016075
GO:0004177	0.136	0.00737	1	2	51	54	aminopeptidase activity	FBgn0263236, FBgn0259175
GO:0032024	0.008	0.00764	1	1	3	5	positive regulation of insulin secretion	FBgn0038984
GO:0072347	0.159	0.00982	1	2	67	70	response to anesthetic	FBgn0041240, FBgn0267252
GO:0050909	0.157	0.01008	1	2	75	75	sensory perception of taste	FBgn0041240, FBgn0267252
GO:0050796	0.01	0.01015	1	1	5	7	regulation of insulin secretion	FBgn0038984
GO:0030073	0.01	0.01015	1	1	5	7	insulin secretion	FBgn0038984
GO:0007619	0.495	0.01121	1	3	106	113	courtship behavior	FBgn0041240, FBgn0003502, FBgn0030437
GO:0044420	0.011	0.01144	1	1	3	3	extracellular matrix component	FBgn0016075
GO:0051764	0.013	0.01272	1	1	2	2	actin crosslink formation	FBgn0052082
GO:0032780	0.013	0.01323	1	1	6	6	negative regulation of ATPase activity	FBgn0031077
GO:0006874	0.181	0.01349	1	2	49	54	cellular calcium ion homeostasis	FBgn0028704, FBgn0031077
GO:0008273	0.014	0.01363	1	1	3	5	calcium, potassium:sodium antiporter activity	FBgn0028704
GO:0008238	0.188	0.01447	1	2	96	102	exopeptidase activity	FBgn0263236, FBgn0259175
GO:2000251	0.016	0.01614	1	1	2	2	positive regulation of actin cytoskeleton reorganization	FBgn0052082
GO:0030488	0.016	0.01635	1	1	19	19	tRNA methylation	FBgn0031077
GO:0071244	0.017	0.01661	1	1	2	2	cellular response to carbon dioxide	FBgn0267252
GO:0055074	0.19	0.01681	1	2	51	56	calcium ion homeostasis	FBgn0028704, FBgn0031077
GO:0070588	0.201	0.01685	1	2	35	38	calcium ion transmembrane transport	FBgn0028704, FBgn0031077
GO:0090277	0.017	0.01705	1	1	5	7	positive regulation of peptide hormone secretion	FBgn0038984
GO:0043462	0.018	0.01771	1	1	11	14	regulation of ATPase activity	FBgn0031077
GO:0072503	0.209	0.01793	1	2	58	63	cellular divalent inorganic cation homeostasis	FBgn0028704, FBgn0031077
GO:0007617	0.589	0.01839	1	3	149	160	mating behavior	FBgn0041240, FBgn0003502, FBgn0030437
GO:0098562	0.217	0.01888	1	2	48	49	cytoplasmic side of membrane	FBgn0031077, FBgn0267252
GO:0098662	0.58	0.01898	1	3	170	182	inorganic cation transmembrane transport	FBgn0028704, FBgn0031077, FBgn0262593
GO:0016500	0.019	0.01929	1	1	6	7	protein-hormone receptor activity	FBgn0038984
GO:0019098	0.613	0.02032	1	3	168	182	reproductive behavior	FBgn0041240, FBgn0003502, FBgn0030437
GO:0010817	0.231	0.02051	1	2	76	82	regulation of hormone levels	FBgn0004509, FBgn0038984
GO:2000249	0.022	0.02158	1	1	4	4	regulation of actin cytoskeleton reorganization	FBgn0052082
GO:0007618	0.63	0.02233	1	3	162	177	mating	FBgn0041240, FBgn0003502, FBgn0030437
GO:0034097	0.023	0.02266	1	1	7	8	response to cytokine	FBgn0038984
GO:0046960	0.024	0.02359	1	1	1	1	sensitization	FBgn0003502
GO:0015368	0.024	0.0239	1	1	4	7	calcium:cation antiporter activity	FBgn0028704
GO:0006875	0.243	0.02426	1	2	82	89	cellular metal ion homeostasis	FBgn0028704, FBgn0031077
GO:0072507	0.236	0.02446	1	2	64	69	divalent inorganic cation homeostasis	FBgn0028704, FBgn0031077
GO:0030833	0.255	0.02568	1	2	54	56	regulation of actin filament polymerization	FBgn0003502, FBgn0052082
GO:0098660	0.654	0.02592	1	3	192	204	inorganic ion transmembrane transport	FBgn0028704, FBgn0031077, FBgn0262593
GO:0030041	0.258	0.02629	1	2	59	62	actin filament polymerization	FBgn0003502, FBgn0052082
GO:0022821	0.027	0.02716	1	1	7	10	potassium ion antiporter activity	FBgn0028704
GO:0046887	0.028	0.02758	1	1	7	9	positive regulation of hormone secretion	FBgn0038984
GO:0098655	0.677	0.02879	1	3	188	202	cation transmembrane transport	FBgn0028704, FBgn0031077, FBgn0262593
GO:0032271	0.271	0.02891	1	2	61	64	regulation of protein polymerization	FBgn0003502, FBgn0052082
GO:1901020	0.029	0.02897	1	1	4	4	negative regulation of calcium ion transmembrane transporter activity	FBgn0031077
GO:1903170	0.029	0.02897	1	1	4	4	negative regulation of calcium ion transmembrane transport	FBgn0031077
GO:0097642	0.029	0.02903	1	1	5	5	calcitonin family receptor activity	FBgn0030437
GO:0004948	0.029	0.02903	1	1	5	5	calcitonin receptor activity	FBgn0030437
GO:0006816	0.269	0.0293	1	2	61	66	calcium ion transport	FBgn0028704, FBgn0031077
GO:0008236	0.278	0.0309	1	2	222	256	serine-type peptidase activity	FBgn0004509, FBgn0259175
GO:0017171	0.279	0.03108	1	2	223	257	serine hydrolase activity	FBgn0004509, FBgn0259175
GO:0015347	0.032	0.03158	1	1	8	8	sodium-independent organic anion transmembrane transporter activity	FBgn0032123
GO:0043252	0.032	0.03158	1	1	8	8	sodium-independent organic anion transport	FBgn0032123
GO:0030832	0.29	0.03316	1	2	58	60	regulation of actin filament length	FBgn0003502, FBgn0052082
GO:0008064	0.29	0.03316	1	2	58	60	regulation of actin polymerization or depolymerization	FBgn0003502, FBgn0052082
GO:0032958	0.034	0.03333	1	1	9	9	inositol phosphate biosynthetic process	FBgn0283680
GO:1902750	0.034	0.03379	1	1	20	20	negative regulation of cell cycle G2/M phase transition	FBgn0030410
GO:0010972	0.034	0.03379	1	1	20	20	negative regulation of G2/M transition of mitotic cell cycle	FBgn0030410
GO:0030134	0.035	0.03417	1	1	27	29	COPII-coated ER to Golgi transport vesicle	FBgn0031990
GO:0001510	0.035	0.0343	1	1	44	46	RNA methylation	FBgn0031077
GO:0090276	0.036	0.03505	1	1	12	15	regulation of peptide hormone secretion	FBgn0038984
GO:0030072	0.036	0.03569	1	1	13	16	peptide hormone secretion	FBgn0038984
GO:0051926	0.037	0.03611	1	1	7	7	negative regulation of calcium ion transport	FBgn0031077
GO:0016586	0.036	0.03614	1	1	12	12	RSC-type complex	FBgn0001269
GO:0030003	0.306	0.03623	1	2	109	116	cellular cation homeostasis	FBgn0028704, FBgn0031077
GO:0006873	0.306	0.03627	1	2	110	118	cellular ion homeostasis	FBgn0028704, FBgn0031077
GO:1901019	0.038	0.03695	1	1	7	7	regulation of calcium ion transmembrane transporter activity	FBgn0031077
GO:1903169	0.038	0.03695	1	1	7	7	regulation of calcium ion transmembrane transport	FBgn0031077
GO:0048878	0.744	0.037	1	3	247	262	chemical homeostasis	FBgn0028704, FBgn0038984, FBgn0031077
GO:0008049	0.318	0.03777	1	2	93	99	male courtship behavior	FBgn0041240, FBgn0030437
GO:0015291	0.311	0.0379	1	2	110	122	secondary active transmembrane transporter activity	FBgn0028704, FBgn0032123
GO:0055082	0.315	0.03798	1	2	119	127	cellular chemical homeostasis	FBgn0028704, FBgn0031077
GO:0070011	0.758	0.03806	1	3	489	540	peptidase activity, acting on L-amino acid peptides	FBgn0004509, FBgn0263236, FBgn0259175
GO:0030001	0.76	0.03841	1	3	198	207	metal ion transport	FBgn0028704, FBgn0031077, FBgn0262593
GO:0051258	0.318	0.03873	1	2	87	96	protein polymerization	FBgn0003502, FBgn0052082
GO:0008154	0.316	0.03908	1	2	67	70	actin polymerization or depolymerization	FBgn0003502, FBgn0052082
GO:1905360	0.04	0.03943	1	1	12	12	GTPase complex	FBgn0267252
GO:0005834	0.04	0.03943	1	1	12	12	heterotrimeric G-protein complex	FBgn0267252
GO:0008233	0.77	0.03963	1	3	497	550	peptidase activity	FBgn0004509, FBgn0263236, FBgn0259175
GO:1904063	0.041	0.03989	1	1	7	7	negative regulation of cation transmembrane transport	FBgn0031077
GO:0032410	0.041	0.03989	1	1	7	7	negative regulation of transporter activity	FBgn0031077
GO:0032413	0.041	0.03989	1	1	7	7	negative regulation of ion transmembrane transporter activity	FBgn0031077
GO:0034763	0.041	0.03989	1	1	7	7	negative regulation of transmembrane transport	FBgn0031077
GO:0034766	0.041	0.03989	1	1	7	7	negative regulation of ion transmembrane transport	FBgn0031077
GO:0043062	0.328	0.0407	1	2	65	75	extracellular structure organization	FBgn0016075, FBgn0003502
GO:0019395	0.042	0.04128	1	1	35	36	fatty acid oxidation	FBgn0038984
GO:0072511	0.327	0.04168	1	2	80	85	divalent inorganic cation transport	FBgn0028704, FBgn0031077
GO:0070838	0.327	0.04168	1	2	80	85	divalent metal ion transport	FBgn0028704, FBgn0031077
GO:0015491	0.043	0.04214	1	1	9	12	cation:cation antiporter activity	FBgn0028704
GO:0044425	5.797	0.04223	1	10	1911	2051	membrane part	FBgn0041240, FBgn0004509, FBgn0028704, FBgn0030437, FBgn0037963, FBgn0038984, FBgn0031077, FBgn0032123, FBgn0262593, FBgn0267252
GO:0043254	0.333	0.04278	1	2	104	114	regulation of protein complex assembly	FBgn0003502, FBgn0052082
GO:0008527	0.045	0.04395	1	1	58	58	taste receptor activity	FBgn0041240
GO:0015298	0.045	0.04414	1	1	10	13	solute:cation antiporter activity	FBgn0028704
GO:0050913	0.045	0.04451	1	1	49	49	sensory perception of bitter taste	FBgn0041240
GO:0070006	0.046	0.04505	1	1	22	23	metalloaminopeptidase activity	FBgn0263236
GO:0001508	0.046	0.0451	1	1	10	10	action potential	FBgn0262593
GO:0010888	0.046	0.04545	1	1	11	11	negative regulation of lipid storage	FBgn0031077
GO:1905953	0.046	0.04545	1	1	11	11	negative regulation of lipid localization	FBgn0031077
GO:0046883	0.046	0.04555	1	1	15	18	regulation of hormone secretion	FBgn0038984
GO:0016021	4.222	0.04578	1	8	1345	1428	integral component of membrane	FBgn0041240, FBgn0004509, FBgn0028704, FBgn0030437, FBgn0037963, FBgn0038984, FBgn0032123, FBgn0262593
GO:0046173	0.047	0.04586	1	1	19	19	polyol biosynthetic process	FBgn0283680
GO:0060179	0.354	0.04618	1	2	100	106	male mating behavior	FBgn0041240, FBgn0030437
GO:0046879	0.047	0.04619	1	1	16	19	hormone secretion	FBgn0038984
GO:0016063	0.047	0.0463	1	1	15	15	rhodopsin biosynthetic process	FBgn0031990
GO:0015079	0.347	0.04632	1	2	57	62	potassium ion transmembrane transporter activity	FBgn0028704, FBgn0262593
GO:0006400	0.047	0.04639	1	1	55	57	tRNA modification	FBgn0031077
GO:0043647	0.048	0.04707	1	1	24	24	inositol phosphate metabolic process	FBgn0283680
GO:0009914	0.048	0.04737	1	1	17	20	hormone transport	FBgn0038984
GO:0055065	0.347	0.04811	1	2	112	119	metal ion homeostasis	FBgn0028704, FBgn0031077
GO:0098552	0.358	0.04896	1	2	63	64	side of membrane	FBgn0031077, FBgn0267252
GO:0060025	0.051	0.04974	1	1	15	16	regulation of synaptic activity	FBgn0262593
GO:0046154	0.051	0.05002	1	1	17	17	rhodopsin metabolic process	FBgn0031990
GO:0044325	0.052	0.0513	1	1	4	4	ion channel binding	FBgn0031077
GO:0034440	0.054	0.05213	1	1	36	37	lipid oxidation	FBgn0038984
GO:0110053	0.373	0.05236	1	2	68	72	regulation of actin filament organization	FBgn0003502, FBgn0052082
GO:0016486	0.053	0.05278	1	1	4	4	peptide hormone processing	FBgn0004509
GO:0031224	4.351	0.05286	1	8	1365	1450	intrinsic component of membrane	FBgn0041240, FBgn0004509, FBgn0028704, FBgn0030437, FBgn0037963, FBgn0038984, FBgn0032123, FBgn0262593
GO:0043171	0.056	0.05434	1	1	25	26	peptide catabolic process	FBgn0263236
GO:0005581	0.057	0.05618	1	1	4	4	collagen trimer	FBgn0016075
GO:1902749	0.058	0.05634	1	1	33	33	regulation of cell cycle G2/M phase transition	FBgn0030410
GO:0010389	0.058	0.05634	1	1	33	33	regulation of G2/M transition of mitotic cell cycle	FBgn0030410
GO:0050714	0.058	0.05635	1	1	16	18	positive regulation of protein secretion	FBgn0038984
GO:0071241	0.058	0.05693	1	1	13	14	cellular response to inorganic substance	FBgn0267252
GO:0043271	0.06	0.05814	1	1	14	14	negative regulation of ion transport	FBgn0031077
GO:0005251	0.06	0.0588	1	1	5	5	delayed rectifier potassium channel activity	FBgn0262593
GO:0097688	0.059	0.05883	1	1	6	6	glutamate receptor clustering	FBgn0004509
GO:0072578	0.059	0.05884	1	1	7	7	neurotransmitter-gated ion channel clustering	FBgn0004509
GO:0000086	0.063	0.06175	1	1	37	39	G2/M transition of mitotic cell cycle	FBgn0030410
GO:0051924	0.064	0.06196	1	1	16	16	regulation of calcium ion transport	FBgn0031077
GO:0004620	0.065	0.06285	1	1	31	31	phospholipase activity	FBgn0031990
GO:0098771	0.41	0.06334	1	2	139	146	inorganic ion homeostasis	FBgn0028704, FBgn0031077
GO:0042023	0.065	0.06379	1	1	22	24	DNA endoreduplication	FBgn0003502
GO:0007386	0.065	0.06386	1	1	9	9	compartment pattern specification	FBgn0001269
GO:0055080	0.414	0.06444	1	2	140	147	cation homeostasis	FBgn0028704, FBgn0031077
GO:0030723	0.067	0.06523	1	1	10	10	ovarian fusome organization	FBgn0003502
GO:0002793	0.067	0.06533	1	1	19	21	positive regulation of peptide secretion	FBgn0038984
GO:0006811	1.547	0.06555	1	4	481	508	ion transport	FBgn0028704, FBgn0031077, FBgn0032123, FBgn0262593
GO:0007200	0.068	0.06607	1	1	11	11	phospholipase C-activating G protein-coupled receptor signaling pathway	FBgn0267252
GO:0038083	0.069	0.06703	1	1	7	7	peptidyl-tyrosine autophosphorylation	FBgn0003502
GO:0050708	0.07	0.06787	1	1	25	27	regulation of protein secretion	FBgn0038984
GO:0050801	0.429	0.06851	1	2	146	154	ion homeostasis	FBgn0028704, FBgn0031077
GO:0051346	0.072	0.06922	1	1	58	62	negative regulation of hydrolase activity	FBgn0031077
GO:0034220	0.963	0.06995	1	3	273	289	ion transmembrane transport	FBgn0028704, FBgn0031077, FBgn0262593
GO:0065003	0.977	0.07046	1	3	487	607	protein-containing complex assembly	FBgn0003502, FBgn0052082, FBgn0262593
GO:0019751	0.073	0.0705	1	1	42	42	polyol metabolic process	FBgn0283680
GO:0006888	0.073	0.07054	1	1	60	67	ER to Golgi vesicle-mediated transport	FBgn0031990
GO:0045478	0.073	0.07085	1	1	14	14	fusome organization	FBgn0003502
GO:0022612	0.444	0.07095	1	2	87	97	gland morphogenesis	FBgn0003502, FBgn0283680
GO:0007435	0.444	0.07095	1	2	87	97	salivary gland morphogenesis	FBgn0003502, FBgn0283680
GO:0070328	0.075	0.07242	1	1	28	30	triglyceride homeostasis	FBgn0038984
GO:0006726	0.075	0.07258	1	1	34	35	eye pigment biosynthetic process	FBgn0031990
GO:0044839	0.076	0.07293	1	1	39	41	cell cycle G2/M phase transition	FBgn0030410
GO:0007301	0.075	0.07305	1	1	8	10	female germline ring canal formation	FBgn0003502
GO:0008239	0.076	0.07408	1	1	17	17	dipeptidyl-peptidase activity	FBgn0259175
GO:0055090	0.077	0.07458	1	1	29	31	acylglycerol homeostasis	FBgn0038984
GO:0043324	0.079	0.0762	1	1	36	37	pigment metabolic process involved in developmental pigmentation	FBgn0031990
GO:0042441	0.079	0.0762	1	1	36	37	eye pigment metabolic process	FBgn0031990
GO:0043474	0.079	0.0762	1	1	36	37	pigment metabolic process involved in pigmentation	FBgn0031990
GO:0099516	0.079	0.0763	1	1	24	27	ion antiporter activity	FBgn0028704
GO:0035690	0.08	0.07675	1	1	20	23	cellular response to drug	FBgn0267252
GO:0032956	0.464	0.07753	1	2	93	99	regulation of actin cytoskeleton organization	FBgn0003502, FBgn0052082
GO:0032970	0.467	0.07824	1	2	95	101	regulation of actin filament-based process	FBgn0003502, FBgn0052082
GO:1902903	0.47	0.07877	1	2	90	96	regulation of supramolecular fiber organization	FBgn0003502, FBgn0052082
GO:0008033	0.082	0.07888	1	1	81	86	tRNA processing	FBgn0031077
GO:0015672	0.47	0.07909	1	2	166	176	monovalent inorganic cation transport	FBgn0028704, FBgn0262593
GO:0004715	0.082	0.07918	1	1	9	9	non-membrane spanning protein tyrosine kinase activity	FBgn0003502
GO:0044786	0.082	0.08002	1	1	39	41	cell cycle DNA replication	FBgn0003502
GO:0008039	0.481	0.08037	1	2	44	49	synaptic target recognition	FBgn0004509, FBgn0002565
GO:0005798	0.088	0.08437	1	1	52	55	Golgi-associated vesicle	FBgn0031990
GO:0045938	0.088	0.08449	1	1	16	17	positive regulation of circadian sleep/wake cycle, sleep	FBgn0262593
GO:0055085	1.705	0.08587	1	4	591	622	transmembrane transport	FBgn0028704, FBgn0031077, FBgn0032123, FBgn0262593
GO:0015297	0.092	0.0883	1	1	41	44	antiporter activity	FBgn0028704
GO:0071711	0.092	0.089	1	1	18	20	basement membrane organization	FBgn0016075
GO:0030717	0.093	0.08946	1	1	28	31	oocyte karyosome formation	FBgn0003502
GO:0061988	0.093	0.08946	1	1	28	31	karyosome formation	FBgn0003502
GO:0051260	0.095	0.09063	1	1	28	29	protein homooligomerization	FBgn0262593
GO:0042593	0.095	0.09115	1	1	37	40	glucose homeostasis	FBgn0038984
GO:0002791	0.095	0.0915	1	1	33	36	regulation of peptide secretion	FBgn0038984
GO:0061327	0.095	0.09159	1	1	11	12	anterior Malpighian tubule development	FBgn0016075
GO:1901991	0.096	0.09208	1	1	48	49	negative regulation of mitotic cell cycle phase transition	FBgn0030410
GO:0030725	0.096	0.09241	1	1	12	14	germline ring canal formation	FBgn0003502
GO:1901988	0.097	0.09273	1	1	49	50	negative regulation of cell cycle phase transition	FBgn0030410
GO:0007009	0.096	0.09276	1	1	24	28	plasma membrane organization	FBgn0052082
GO:1904062	0.097	0.09323	1	1	20	20	regulation of cation transmembrane transport	FBgn0031077
GO:0009451	0.097	0.09325	1	1	93	98	RNA modification	FBgn0031077
GO:0006812	1.096	0.09392	1	3	313	332	cation transport	FBgn0028704, FBgn0031077, FBgn0262593
GO:0042277	0.1	0.09451	1	1	64	70	peptide binding	FBgn0263236
GO:0010883	0.1	0.09633	1	1	39	41	regulation of lipid storage	FBgn0031077
GO:0005201	0.1	0.09676	1	1	16	30	extracellular matrix structural constituent	FBgn0016075
GO:0030135	0.102	0.09766	1	1	62	66	coated vesicle	FBgn0031990
GO:0031234	0.103	0.09835	1	1	20	20	extrinsic component of cytoplasmic side of plasma membrane	FBgn0267252
GO:0043063	0.103	0.09893	1	1	13	15	intercellular bridge organization	FBgn0003502
GO:0032412	0.104	0.09948	1	1	18	18	regulation of ion transmembrane transporter activity	FBgn0031077
GO:0022898	0.104	0.09948	1	1	18	18	regulation of transmembrane transporter activity	FBgn0031077
GO:0032409	0.104	0.09948	1	1	18	18	regulation of transporter activity	FBgn0031077
GO:0046148	0.105	0.10032	1	1	57	59	pigment biosynthetic process	FBgn0031990
GO:0022804	0.543	0.10075	1	2	238	257	active transmembrane transporter activity	FBgn0028704, FBgn0032123
GO:0008235	0.106	0.10145	1	1	57	60	metalloexopeptidase activity	FBgn0263236
GO:0046165	0.106	0.10156	1	1	41	43	alcohol biosynthetic process	FBgn0283680
GO:0034765	0.109	0.1036	1	1	21	21	regulation of ion transmembrane transport	FBgn0031077
GO:0034762	0.109	0.1036	1	1	21	21	regulation of transmembrane transport	FBgn0031077
GO:0033500	0.109	0.10383	1	1	44	48	carbohydrate homeostasis	FBgn0038984
GO:0042753	0.109	0.1039	1	1	23	24	positive regulation of circadian rhythm	FBgn0262593
GO:0030173	0.11	0.10444	1	1	30	30	integral component of Golgi membrane	FBgn0004509
GO:0048069	0.11	0.10539	1	1	46	48	eye pigmentation	FBgn0031990
GO:0016028	0.111	0.10569	1	1	31	35	rhabdomere	FBgn0267252
GO:0051222	0.111	0.10606	1	1	29	32	positive regulation of protein transport	FBgn0038984
GO:0031228	0.112	0.10644	1	1	32	32	intrinsic component of Golgi membrane	FBgn0004509
GO:1904951	0.112	0.10647	1	1	30	33	positive regulation of establishment of protein localization	FBgn0038984
GO:0010959	0.114	0.10737	1	1	34	34	regulation of metal ion transport	FBgn0031077
GO:0033218	0.115	0.10866	1	1	83	91	amide binding	FBgn0263236
GO:0097090	0.115	0.10981	1	1	9	11	presynaptic membrane organization	FBgn0004509
GO:0043113	0.115	0.11044	1	1	13	13	receptor clustering	FBgn0004509
GO:0044331	0.12	0.11387	1	1	14	16	cell-cell adhesion mediated by cadherin	FBgn0037963
GO:0008076	0.12	0.11426	1	1	11	11	voltage-gated potassium channel complex	FBgn0262593
GO:0016339	0.122	0.11587	1	1	18	21	calcium-dependent cell-cell adhesion via plasma membrane cell adhesion molecules	FBgn0037963
GO:0007606	0.597	0.11707	1	2	256	267	sensory perception of chemical stimulus	FBgn0041240, FBgn0267252
GO:0043933	1.212	0.11719	1	3	597	733	protein-containing complex subunit organization	FBgn0003502, FBgn0052082, FBgn0262593
GO:0019725	0.596	0.11734	1	2	211	230	cellular homeostasis	FBgn0028704, FBgn0031077
GO:0005802	0.124	0.11747	1	1	39	41	trans-Golgi network	FBgn0004509
GO:0034705	0.125	0.11827	1	1	12	12	potassium channel complex	FBgn0262593
GO:0043086	0.126	0.11833	1	1	83	91	negative regulation of catalytic activity	FBgn0031077
GO:0001941	0.124	0.11837	1	1	12	14	postsynaptic membrane organization	FBgn0004509
GO:1903522	0.125	0.11862	1	1	23	28	regulation of blood circulation	FBgn0262593
GO:0008016	0.125	0.11862	1	1	23	28	regulation of heart contraction	FBgn0262593
GO:0035277	0.125	0.11931	1	1	20	23	spiracle morphogenesis, open tracheal system	FBgn0003502
GO:0045187	0.126	0.11941	1	1	29	35	regulation of circadian sleep/wake cycle, sleep	FBgn0262593
GO:0007400	0.126	0.11944	1	1	24	26	neuroblast fate determination	FBgn0001269
GO:0045172	0.126	0.11972	1	1	22	22	germline ring canal	FBgn0003502
GO:0045930	0.129	0.12184	1	1	72	73	negative regulation of mitotic cell cycle	FBgn0030410
GO:0015077	0.608	0.12256	1	2	212	237	monovalent inorganic cation transmembrane transporter activity	FBgn0028704, FBgn0262593
GO:1901617	0.13	0.12289	1	1	56	58	organic hydroxy compound biosynthetic process	FBgn0283680
GO:0070192	0.13	0.12292	1	1	47	55	chromosome organization involved in meiotic cell cycle	FBgn0003502
GO:0006399	0.13	0.12297	1	1	131	137	tRNA metabolic process	FBgn0031077
GO:0051668	0.13	0.12387	1	1	25	26	localization within membrane	FBgn0004509
GO:0070603	0.132	0.12507	1	1	48	53	SWI/SNF superfamily-type complex	FBgn0001269
GO:0036099	0.132	0.12615	1	1	27	29	female germ-line stem cell population maintenance	FBgn0038984
GO:0010948	0.135	0.12742	1	1	65	68	negative regulation of cell cycle process	FBgn0030410
GO:1903532	0.136	0.12757	1	1	29	31	positive regulation of secretion by cell	FBgn0038984
GO:0045171	0.135	0.12782	1	1	25	25	intercellular bridge	FBgn0003502
GO:0009306	0.137	0.128	1	1	71	75	protein secretion	FBgn0038984
GO:0050802	0.136	0.12802	1	1	31	38	circadian sleep/wake cycle, sleep	FBgn0262593
GO:0048520	0.137	0.12872	1	1	29	31	positive regulation of behavior	FBgn0262593
GO:0051047	0.137	0.12881	1	1	30	32	positive regulation of secretion	FBgn0038984
GO:0061024	0.631	0.12947	1	2	204	226	membrane organization	FBgn0004509, FBgn0052082
GO:0007485	0.138	0.12996	1	1	21	25	imaginal disc-derived male genitalia development	FBgn0003502
GO:0046958	0.138	0.13076	1	1	13	15	nonassociative learning	FBgn0003502
GO:0035272	0.635	0.13105	1	2	113	126	exocrine system development	FBgn0003502, FBgn0283680
GO:0007431	0.635	0.13105	1	2	113	126	salivary gland development	FBgn0003502, FBgn0283680
GO:0009755	0.141	0.13184	1	1	31	34	hormone-mediated signaling pathway	FBgn0038984
GO:0043414	0.141	0.1327	1	1	120	130	macromolecule methylation	FBgn0031077
GO:0016298	0.142	0.13334	1	1	79	82	lipase activity	FBgn0031990
GO:0007519	0.142	0.13391	1	1	12	13	skeletal muscle tissue development	FBgn0016075
GO:0035071	0.142	0.13399	1	1	25	28	salivary gland cell autophagic cell death	FBgn0283680
GO:0048102	0.144	0.13524	1	1	26	29	autophagic cell death	FBgn0283680
GO:0008345	0.145	0.13585	1	1	28	35	larval locomotory behavior	FBgn0262593
GO:0060047	0.146	0.13708	1	1	28	34	heart contraction	FBgn0262593
GO:0008015	0.146	0.13708	1	1	28	34	blood circulation	FBgn0262593
GO:0016201	0.146	0.13728	1	1	15	15	synaptic target inhibition	FBgn0002565
GO:0007484	0.148	0.13887	1	1	24	28	imaginal disc-derived genitalia development	FBgn0003502
GO:0006508	1.313	0.139	1	3	841	927	proteolysis	FBgn0004509, FBgn0263236, FBgn0259175
GO:0016020	8.039	0.13942	1	11	2520	2704	membrane	FBgn0041240, FBgn0004509, FBgn0003502, FBgn0028704, FBgn0030437, FBgn0037963, FBgn0038984, FBgn0031077, FBgn0032123, FBgn0262593, FBgn0267252
GO:0030838	0.149	0.13945	1	1	34	35	positive regulation of actin filament polymerization	FBgn0052082
GO:0006066	0.15	0.14062	1	1	77	79	alcohol metabolic process	FBgn0283680
GO:0046777	0.15	0.14089	1	1	33	40	protein autophosphorylation	FBgn0003502
GO:0022410	0.151	0.14118	1	1	35	42	circadian sleep/wake cycle process	FBgn0262593
GO:0050832	0.151	0.14122	1	1	48	54	defense response to fungus	FBgn0001269
GO:0051493	0.668	0.14318	1	2	147	161	regulation of cytoskeleton organization	FBgn0003502, FBgn0052082
GO:0018108	0.154	0.14329	1	1	22	24	peptidyl-tyrosine phosphorylation	FBgn0003502
GO:0019915	0.154	0.14385	1	1	52	54	lipid storage	FBgn0031077
GO:1905952	0.154	0.14408	1	1	45	48	regulation of lipid localization	FBgn0031077
GO:0031984	0.676	0.14564	1	2	345	366	organelle subcompartment	FBgn0004509, FBgn0031077
GO:0005886	5.388	0.14677	1	8	1167	1256	plasma membrane	FBgn0004509, FBgn0003502, FBgn0028704, FBgn0037963, FBgn0038984, FBgn0032123, FBgn0262593, FBgn0267252
GO:0005604	0.157	0.1469	1	1	15	18	basement membrane	FBgn0016075
GO:0035070	0.157	0.14707	1	1	30	34	salivary gland histolysis	FBgn0283680
GO:0032259	0.158	0.14712	1	1	126	136	methylation	FBgn0031077
GO:0006814	0.159	0.14749	1	1	64	66	sodium ion transport	FBgn0028704
GO:0006810	4.528	0.14835	1	7	1617	1740	transport	FBgn0003502, FBgn0028704, FBgn0038984, FBgn0031990, FBgn0031077, FBgn0032123, FBgn0262593
GO:0042749	0.162	0.15025	1	1	36	42	regulation of circadian sleep/wake cycle	FBgn0262593
GO:0005887	2.097	0.15068	1	4	436	463	integral component of plasma membrane	FBgn0028704, FBgn0037963, FBgn0032123, FBgn0262593
GO:0002790	0.163	0.15069	1	1	80	85	peptide secretion	FBgn0038984
GO:0009620	0.162	0.15072	1	1	60	67	response to fungus	FBgn0001269
GO:0016485	0.161	0.15073	1	1	62	65	protein processing	FBgn0004509
GO:0018212	0.163	0.15104	1	1	23	25	peptidyl-tyrosine modification	FBgn0003502
GO:0010035	0.163	0.15108	1	1	79	84	response to inorganic substance	FBgn0267252
GO:0006261	0.162	0.15118	1	1	84	90	DNA-dependent DNA replication	FBgn0003502
GO:0005261	0.697	0.15262	1	2	143	153	cation channel activity	FBgn0028704, FBgn0262593
GO:0032273	0.164	0.15285	1	1	40	42	positive regulation of protein polymerization	FBgn0052082
GO:0048867	0.164	0.15308	1	1	29	31	stem cell fate determination	FBgn0001269
GO:0014017	0.166	0.15445	1	1	28	30	neuroblast fate commitment	FBgn0001269
GO:0030258	0.167	0.1552	1	1	90	93	lipid modification	FBgn0038984
GO:0099173	0.166	0.15535	1	1	19	25	postsynapse organization	FBgn0004509
GO:0048806	0.167	0.1554	1	1	29	34	genitalia development	FBgn0003502
GO:0048100	0.167	0.1558	1	1	17	17	wing disc anterior/posterior pattern formation	FBgn0001269
GO:0042493	0.707	0.1565	1	2	214	234	response to drug	FBgn0041240, FBgn0267252
GO:0005516	0.17	0.157	1	1	30	36	calmodulin binding	FBgn0283680
GO:0048193	0.169	0.157	1	1	117	135	Golgi vesicle transport	FBgn0031990
GO:0051259	0.171	0.1581	1	1	44	46	protein complex oligomerization	FBgn0262593
GO:0008188	0.174	0.16044	1	1	42	44	neuropeptide receptor activity	FBgn0030437
GO:0007300	0.173	0.16065	1	1	29	32	ovarian nurse cell to oocyte transport	FBgn0003502
GO:0051234	4.625	0.16133	1	7	1670	1804	establishment of localization	FBgn0003502, FBgn0028704, FBgn0038984, FBgn0031990, FBgn0031077, FBgn0032123, FBgn0262593
GO:0007602	0.178	0.16387	1	1	54	56	phototransduction	FBgn0267252
GO:0042592	1.41	0.16395	1	3	440	475	homeostatic process	FBgn0028704, FBgn0038984, FBgn0031077
GO:0042745	0.179	0.16568	1	1	40	47	circadian sleep/wake cycle	FBgn0262593
GO:0005262	0.18	0.16588	1	1	41	46	calcium channel activity	FBgn0028704
GO:0008528	0.184	0.16913	1	1	44	46	G protein-coupled peptide receptor activity	FBgn0030437
GO:0046873	0.744	0.16988	1	2	184	200	metal ion transmembrane transporter activity	FBgn0028704, FBgn0262593
GO:0031226	2.198	0.17083	1	4	449	477	intrinsic component of plasma membrane	FBgn0028704, FBgn0037963, FBgn0032123, FBgn0262593
GO:0042445	0.185	0.17087	1	1	59	62	hormone metabolic process	FBgn0004509
GO:0051604	0.187	0.17163	1	1	91	94	protein maturation	FBgn0004509
GO:0051223	0.188	0.17228	1	1	56	59	regulation of protein transport	FBgn0038984
GO:0070201	0.188	0.17287	1	1	59	62	regulation of establishment of protein localization	FBgn0038984
GO:0015075	1.449	0.17412	1	3	497	533	ion transmembrane transporter activity	FBgn0028704, FBgn0032123, FBgn0262593
GO:0005249	0.189	0.17414	1	1	17	17	voltage-gated potassium channel activity	FBgn0262593
GO:0031334	0.189	0.17415	1	1	59	61	positive regulation of protein complex assembly	FBgn0052082
GO:0019897	0.19	0.1742	1	1	39	39	extrinsic component of plasma membrane	FBgn0267252
GO:1904949	0.191	0.17557	1	1	68	74	ATPase complex	FBgn0001269
GO:0006260	0.191	0.17577	1	1	100	108	DNA replication	FBgn0003502
GO:0008258	0.191	0.17631	1	1	37	40	head involution	FBgn0003502
GO:0007448	0.192	0.17632	1	1	24	25	anterior/posterior pattern specification, imaginal disc	FBgn0001269
GO:0009583	0.193	0.17651	1	1	59	61	detection of light stimulus	FBgn0267252
GO:0006631	0.194	0.17759	1	1	121	125	fatty acid metabolic process	FBgn0038984
GO:0030537	0.196	0.17932	1	1	43	51	larval behavior	FBgn0262593
GO:0065008	4.76	0.17948	1	7	1203	1322	regulation of biological quality	FBgn0004509, FBgn0003502, FBgn0028704, FBgn0038984, FBgn0031077, FBgn0052082, FBgn0262593
GO:0044719	0.195	0.17985	1	1	25	32	regulation of imaginal disc-derived wing size	FBgn0003502
GO:0031301	0.198	0.1809	1	1	90	94	integral component of organelle membrane	FBgn0004509
GO:1902905	0.198	0.18095	1	1	49	52	positive regulation of supramolecular fiber organization	FBgn0052082
GO:0007610	2.25	0.18245	1	4	540	590	behavior	FBgn0041240, FBgn0003502, FBgn0030437, FBgn0262593
GO:0060033	0.201	0.18415	1	1	52	58	anatomical structure regression	FBgn0283680
GO:0031300	0.202	0.18441	1	1	94	98	intrinsic component of organelle membrane	FBgn0004509
GO:0003013	0.204	0.18613	1	1	39	45	circulatory system process	FBgn0262593
GO:0003015	0.204	0.18613	1	1	39	45	heart process	FBgn0262593
GO:0034622	0.79	0.18637	1	2	430	547	cellular protein-containing complex assembly	FBgn0003502, FBgn0052082
GO:0038023	1.508	0.18771	1	3	376	404	signaling receptor activity	FBgn0041240, FBgn0030437, FBgn0038984
GO:0061982	0.206	0.18771	1	1	95	107	meiosis I cell cycle process	FBgn0003502
GO:0004713	0.207	0.18845	1	1	31	33	protein tyrosine kinase activity	FBgn0003502
GO:0014016	0.209	0.19094	1	1	42	45	neuroblast differentiation	FBgn0001269
GO:0016787	3.101	0.19111	1	5	1646	1795	hydrolase activity	FBgn0004509, FBgn0263236, FBgn0031990, FBgn0259175, FBgn0267252
GO:0031981	1.524	0.19208	1	3	800	978	nuclear lumen	FBgn0001269, FBgn0031990, FBgn0052082
GO:0009898	0.212	0.19283	1	1	42	43	cytoplasmic side of plasma membrane	FBgn0267252
GO:0090087	0.213	0.1934	1	1	64	68	regulation of peptide transport	FBgn0038984
GO:0031532	0.213	0.19431	1	1	34	34	actin cytoskeleton reorganization	FBgn0052082
GO:0007015	0.812	0.19507	1	2	133	148	actin filament organization	FBgn0003502, FBgn0052082
GO:0098797	0.819	0.19596	1	2	159	173	plasma membrane protein complex	FBgn0262593, FBgn0267252
GO:0030431	0.217	0.19662	1	1	58	70	sleep	FBgn0262593
GO:0015085	0.218	0.19736	1	1	47	53	calcium ion transmembrane transporter activity	FBgn0028704
GO:0007186	0.828	0.19864	1	2	206	219	G protein-coupled receptor signaling pathway	FBgn0030437, FBgn0267252
GO:0043269	0.221	0.1991	1	1	50	50	regulation of ion transport	FBgn0031077
GO:0001653	0.223	0.20025	1	1	49	53	peptide receptor activity	FBgn0030437
GO:0048865	0.221	0.20094	1	1	37	39	stem cell fate commitment	FBgn0001269
GO:0051051	0.223	0.20244	1	1	48	49	negative regulation of transport	FBgn0031077
GO:0030198	0.225	0.20325	1	1	52	60	extracellular matrix organization	FBgn0016075
GO:0015081	0.226	0.20352	1	1	88	101	sodium ion transmembrane transporter activity	FBgn0028704
GO:0050919	0.225	0.204	1	1	21	22	negative chemotaxis	FBgn0002565
GO:0062023	0.226	0.20503	1	1	23	27	collagen-containing extracellular matrix	FBgn0016075
GO:0007254	0.228	0.2057	1	1	65	68	JNK cascade	FBgn0003502
GO:0061333	0.229	0.20649	1	1	42	44	renal tubule morphogenesis	FBgn0016075
GO:0007443	0.229	0.20649	1	1	42	44	Malpighian tubule morphogenesis	FBgn0016075
GO:0005216	0.847	0.20666	1	2	221	235	ion channel activity	FBgn0028704, FBgn0262593
GO:0006518	0.848	0.20813	1	2	511	550	peptide metabolic process	FBgn0004509, FBgn0263236
GO:0051403	0.233	0.20947	1	1	71	75	stress-activated MAPK cascade	FBgn0003502
GO:0022838	0.857	0.21018	1	2	223	238	substrate-specific channel activity	FBgn0028704, FBgn0262593
GO:0055088	0.235	0.21093	1	1	70	73	lipid homeostasis	FBgn0038984
GO:0051495	0.238	0.2134	1	1	54	57	positive regulation of cytoskeleton organization	FBgn0052082
GO:0060089	1.608	0.21373	1	3	402	430	molecular transducer activity	FBgn0041240, FBgn0030437, FBgn0038984
GO:0048619	0.239	0.21477	1	1	46	50	embryonic hindgut morphogenesis	FBgn0016075
GO:0031098	0.242	0.21707	1	1	79	87	stress-activated protein kinase signaling cascade	FBgn0003502
GO:0005789	0.244	0.21731	1	1	204	217	endoplasmic reticulum membrane	FBgn0031077
GO:0004252	0.245	0.21878	1	1	202	232	serine-type endopeptidase activity	FBgn0004509
GO:0022803	0.881	0.21886	1	2	233	248	passive transmembrane transporter activity	FBgn0028704, FBgn0262593
GO:0015267	0.881	0.21886	1	2	233	248	channel activity	FBgn0028704, FBgn0262593
GO:1901990	0.246	0.22034	1	1	91	94	regulation of mitotic cell cycle phase transition	FBgn0030410
GO:0044092	0.25	0.22241	1	1	110	118	negative regulation of molecular function	FBgn0031077
GO:0051017	0.249	0.22384	1	1	31	34	actin filament bundle assembly	FBgn0052082
GO:0048732	0.895	0.22424	1	2	165	184	gland development	FBgn0003502, FBgn0283680
GO:0071804	0.253	0.22537	1	1	43	45	cellular potassium ion transport	FBgn0262593
GO:0071805	0.253	0.22537	1	1	43	45	potassium ion transmembrane transport	FBgn0262593
GO:0061572	0.251	0.2254	1	1	34	37	actin filament bundle organization	FBgn0052082
GO:0044421	1.647	0.22551	1	3	815	923	extracellular region part	FBgn0016075, FBgn0003502, FBgn0002565
GO:0022843	0.252	0.22562	1	1	28	29	voltage-gated cation channel activity	FBgn0262593
GO:0034470	0.254	0.22584	1	1	235	252	ncRNA processing	FBgn0031077
GO:1901987	0.254	0.22691	1	1	96	99	regulation of cell cycle phase transition	FBgn0030410
GO:0046847	0.253	0.22766	1	1	38	40	filopodium assembly	FBgn0052082
GO:0000139	0.257	0.22799	1	1	87	91	Golgi membrane	FBgn0004509
GO:0098827	0.258	0.22809	1	1	212	225	endoplasmic reticulum subcompartment	FBgn0031077
GO:0045786	0.256	0.22855	1	1	108	113	negative regulation of cell cycle	FBgn0030410
GO:0061525	0.257	0.22859	1	1	53	57	hindgut development	FBgn0016075
GO:0007442	0.257	0.22859	1	1	53	57	hindgut morphogenesis	FBgn0016075
GO:0019898	0.258	0.2297	1	1	75	75	extrinsic component of membrane	FBgn0267252
GO:0071944	6.003	0.23085	1	8	1298	1399	cell periphery	FBgn0004509, FBgn0003502, FBgn0028704, FBgn0037963, FBgn0038984, FBgn0032123, FBgn0262593, FBgn0267252
GO:0010033	1.676	0.23283	1	3	499	559	response to organic substance	FBgn0041240, FBgn0038984, FBgn0267252
GO:0070013	1.688	0.23585	1	3	993	1182	intracellular organelle lumen	FBgn0001269, FBgn0031990, FBgn0052082
GO:0031974	1.688	0.23585	1	3	993	1182	membrane-enclosed lumen	FBgn0001269, FBgn0031990, FBgn0052082
GO:0043233	1.688	0.23585	1	3	993	1182	organelle lumen	FBgn0001269, FBgn0031990, FBgn0052082
GO:0048066	0.267	0.23754	1	1	78	83	developmental pigmentation	FBgn0031990
GO:0008150	21.606	0.23782	1	23	10038	11228	biological_process	FBgn0041240, FBgn0004509, FBgn0016075, FBgn0001269, FBgn0263256, FBgn0003502, FBgn0028704, FBgn0030459, FBgn0030437, FBgn0263236, FBgn0030410, FBgn0037963, FBgn0038984, FBgn0031990, FBgn0259175, FBgn0031077, FBgn0032123, FBgn0052082, FBgn0037836, FBgn0002565, FBgn0262593, FBgn0267252, FBgn0283680
GO:1901700	0.929	0.23792	1	2	329	358	response to oxygen-containing compound	FBgn0041240, FBgn0267252
GO:0016773	0.938	0.24019	1	2	285	327	phosphotransferase activity, alcohol group as acceptor	FBgn0003502, FBgn0283680
GO:0005244	0.273	0.24188	1	1	37	38	voltage-gated ion channel activity	FBgn0262593
GO:0022832	0.273	0.24188	1	1	37	38	voltage-gated channel activity	FBgn0262593
GO:0032535	0.957	0.24721	1	2	166	178	regulation of cellular component size	FBgn0003502, FBgn0052082
GO:0009581	0.281	0.24741	1	1	75	77	detection of external stimulus	FBgn0267252
GO:0009582	0.281	0.24741	1	1	75	77	detection of abiotic stimulus	FBgn0267252
GO:0005267	0.282	0.24782	1	1	38	39	potassium channel activity	FBgn0262593
GO:0044772	0.282	0.24804	1	1	106	113	mitotic cell cycle phase transition	FBgn0030410
GO:0048546	0.282	0.24821	1	1	63	68	digestive tract morphogenesis	FBgn0016075
GO:0008514	0.285	0.24828	1	1	109	115	organic anion transmembrane transporter activity	FBgn0032123
GO:0005575	20.398	0.24858	1	22	9564	10701	cellular_component	FBgn0041240, FBgn0004509, FBgn0016075, FBgn0001269, FBgn0263256, FBgn0003502, FBgn0028704, FBgn0030459, FBgn0030437, FBgn0263236, FBgn0030410, FBgn0037963, FBgn0038984, FBgn0031990, FBgn0031077, FBgn0032123, FBgn0052082, FBgn0037836, FBgn0002565, FBgn0262593, FBgn0267252, FBgn0283680
GO:0042440	0.285	0.24942	1	1	107	110	pigment metabolic process	FBgn0031990
GO:0044432	0.286	0.24974	1	1	235	251	endoplasmic reticulum part	FBgn0031077
GO:0007349	0.284	0.24978	1	1	95	104	cellularization	FBgn0003502
GO:0035215	0.29	0.25437	1	1	44	50	genital disc development	FBgn0003502
GO:0003008	2.588	0.25472	1	4	609	653	system process	FBgn0041240, FBgn0003502, FBgn0262593, FBgn0267252
GO:0043473	0.291	0.25554	1	1	85	92	pigmentation	FBgn0031990
GO:0000790	0.292	0.25562	1	1	140	248	nuclear chromatin	FBgn0001269
GO:0043603	0.985	0.25907	1	2	594	636	cellular amide metabolic process	FBgn0004509, FBgn0263236
GO:0022857	1.774	0.25943	1	3	655	696	transmembrane transporter activity	FBgn0028704, FBgn0032123, FBgn0262593
GO:0007600	0.987	0.26021	1	2	345	362	sensory perception	FBgn0041240, FBgn0267252
GO:0032787	0.299	0.26093	1	1	179	187	monocarboxylic acid metabolic process	FBgn0038984
GO:0003924	0.302	0.26255	1	1	135	146	GTPase activity	FBgn0267252
GO:0044770	0.303	0.26404	1	1	114	121	cell cycle phase transition	FBgn0030410
GO:0003674	20.467	0.26475	1	22	9758	10922	molecular_function	FBgn0041240, FBgn0004509, FBgn0016075, FBgn0001269, FBgn0263256, FBgn0003502, FBgn0028704, FBgn0030459, FBgn0030437, FBgn0263236, FBgn0030410, FBgn0037963, FBgn0038984, FBgn0031990, FBgn0259175, FBgn0031077, FBgn0032123, FBgn0052082, FBgn0037836, FBgn0262593, FBgn0267252, FBgn0283680
GO:0016301	1.005	0.26477	1	2	311	355	kinase activity	FBgn0003502, FBgn0283680
GO:0005654	1.006	0.26487	1	2	478	530	nucleoplasm	FBgn0031990, FBgn0052082
GO:0006813	0.306	0.26631	1	1	52	54	potassium ion transport	FBgn0262593
GO:0044459	3.537	0.27162	1	5	756	813	plasma membrane part	FBgn0028704, FBgn0037963, FBgn0032123, FBgn0262593, FBgn0267252
GO:0034703	0.316	0.27372	1	1	52	58	cation channel complex	FBgn0262593
GO:0022890	1.023	0.27403	1	2	307	338	inorganic cation transmembrane transporter activity	FBgn0028704, FBgn0262593
GO:0005215	1.842	0.279	1	3	689	734	transporter activity	FBgn0028704, FBgn0032123, FBgn0262593
GO:1901615	0.324	0.27971	1	1	147	152	organic hydroxy compound metabolic process	FBgn0283680
GO:0042175	0.327	0.28189	1	1	208	223	nuclear outer membrane-endoplasmic reticulum membrane network	FBgn0031077
GO:0072657	0.331	0.28381	1	1	124	136	protein localization to membrane	FBgn0004509
GO:0007612	0.333	0.28604	1	1	58	68	learning	FBgn0003502
GO:0140096	2.719	0.28636	1	4	1274	1420	catalytic activity, acting on a protein	FBgn0004509, FBgn0003502, FBgn0263236, FBgn0259175
GO:0030718	0.332	0.28682	1	1	70	79	germ-line stem cell population maintenance	FBgn0038984
GO:0008324	1.057	0.28718	1	2	322	354	cation transmembrane transporter activity	FBgn0028704, FBgn0262593
GO:0016323	0.336	0.29	1	1	44	51	basolateral plasma membrane	FBgn0032123
GO:0015711	0.342	0.2905	1	1	128	135	organic anion transport	FBgn0032123
GO:0032880	0.341	0.29135	1	1	93	101	regulation of protein localization	FBgn0038984
GO:0014706	0.338	0.2914	1	1	29	30	striated muscle tissue development	FBgn0016075
GO:0010623	0.34	0.29241	1	1	94	103	programmed cell death involved in cell development	FBgn0283680
GO:0060537	0.341	0.29314	1	1	32	33	muscle tissue development	FBgn0016075
GO:0008237	0.344	0.29498	1	1	137	144	metallopeptidase activity	FBgn0263236
GO:0005829	1.905	0.29535	1	3	725	805	cytosol	FBgn0030410, FBgn0031077, FBgn0052082
GO:0005737	8.32	0.29687	1	10	3752	4093	cytoplasm	FBgn0004509, FBgn0016075, FBgn0003502, FBgn0263236, FBgn0030410, FBgn0031990, FBgn0031077, FBgn0052082, FBgn0267252, FBgn0283680
GO:0044057	0.347	0.29767	1	1	59	64	regulation of system process	FBgn0262593
GO:0008038	1.089	0.29818	1	2	103	115	neuron recognition	FBgn0004509, FBgn0002565
GO:0034660	0.35	0.29828	1	1	314	337	ncRNA metabolic process	FBgn0031077
GO:0005543	0.349	0.29883	1	1	99	108	phospholipid binding	FBgn0052082
GO:0050795	0.353	0.30109	1	1	83	94	regulation of behavior	FBgn0262593
GO:0010256	0.355	0.30285	1	1	162	175	endomembrane system organization	FBgn0052082
GO:0044454	0.357	0.30378	1	1	197	313	nuclear chromosome part	FBgn0001269
GO:0042752	0.357	0.30393	1	1	77	86	regulation of circadian rhythm	FBgn0262593
GO:0008037	1.105	0.30422	1	2	105	120	cell recognition	FBgn0004509, FBgn0002565
GO:0010876	0.358	0.30494	1	1	108	118	lipid localization	FBgn0031077
GO:0007293	0.359	0.30551	1	1	89	95	germarium-derived egg chamber formation	FBgn0003502
GO:0032870	0.366	0.30844	1	1	110	124	cellular response to hormone stimulus	FBgn0038984
GO:0005615	1.123	0.31093	1	2	633	712	extracellular space	FBgn0016075, FBgn0002565
GO:0032501	11.315	0.31156	1	13	3225	3549	multicellular organismal process	FBgn0041240, FBgn0004509, FBgn0016075, FBgn0001269, FBgn0003502, FBgn0028704, FBgn0030437, FBgn0038984, FBgn0031990, FBgn0002565, FBgn0262593, FBgn0267252, FBgn0283680
GO:0048598	1.13	0.31331	1	2	223	241	embryonic morphogenesis	FBgn0016075, FBgn0003502
GO:0007474	0.367	0.31342	1	1	53	58	imaginal disc-derived wing vein specification	FBgn0001269
GO:0016772	1.138	0.31539	1	2	413	461	transferase activity, transferring phosphorus-containing groups	FBgn0003502, FBgn0283680
GO:1903530	0.374	0.31578	1	1	74	78	regulation of secretion by cell	FBgn0038984
GO:0007635	0.377	0.31743	1	1	125	131	chemosensory behavior	FBgn0041240
GO:1901701	0.38	0.3189	1	1	145	162	cellular response to oxygen-containing compound	FBgn0267252
GO:0046982	0.38	0.32027	1	1	122	218	protein heterodimerization activity	FBgn0267252
GO:0061326	0.381	0.32054	1	1	61	65	renal tubule development	FBgn0016075
GO:0072002	0.381	0.32054	1	1	61	65	Malpighian tubule development	FBgn0016075
GO:0060538	0.387	0.32393	1	1	48	51	skeletal muscle organ development	FBgn0016075
GO:0051049	1.162	0.32491	1	2	246	260	regulation of transport	FBgn0038984, FBgn0031077
GO:0033043	1.167	0.3279	1	2	365	402	regulation of organelle organization	FBgn0003502, FBgn0052082
GO:0043025	0.393	0.32885	1	1	135	146	neuronal cell body	FBgn0041240
GO:0051046	0.394	0.33028	1	1	77	81	regulation of secretion	FBgn0038984
GO:0050877	2.028	0.33158	1	3	517	554	nervous system process	FBgn0041240, FBgn0003502, FBgn0267252
GO:0004888	1.189	0.33545	1	2	317	340	transmembrane signaling receptor activity	FBgn0041240, FBgn0030437
GO:0098796	1.194	0.33856	1	2	478	531	membrane protein complex	FBgn0262593, FBgn0267252
GO:0007346	0.407	0.3394	1	1	173	181	regulation of mitotic cell cycle	FBgn0030410
GO:0033036	2.062	0.34088	1	3	835	914	macromolecule localization	FBgn0004509, FBgn0038984, FBgn0031077
GO:0097435	1.201	0.34189	1	2	213	242	supramolecular fiber organization	FBgn0003502, FBgn0052082
GO:0000165	0.415	0.34329	1	1	123	138	MAPK cascade	FBgn0003502
GO:0022402	1.215	0.34497	1	2	538	597	cell cycle process	FBgn0003502, FBgn0030410
GO:0023014	0.417	0.34501	1	1	127	142	signal transduction by protein phosphorylation	FBgn0003502
GO:1903046	0.419	0.34588	1	1	195	221	meiotic cell cycle process	FBgn0003502
GO:0009416	0.43	0.35047	1	1	133	140	response to light stimulus	FBgn0267252
GO:0044297	0.43	0.35423	1	1	146	157	cell body	FBgn0041240
GO:0009725	0.433	0.3549	1	1	138	155	response to hormone	FBgn0038984
GO:0051179	6.757	0.3553	1	8	2134	2315	localization	FBgn0004509, FBgn0003502, FBgn0028704, FBgn0038984, FBgn0031990, FBgn0031077, FBgn0032123, FBgn0262593
GO:0061458	0.432	0.35558	1	1	76	83	reproductive system development	FBgn0003502
GO:0048608	0.432	0.35558	1	1	76	83	reproductive structure development	FBgn0003502
GO:0098791	0.435	0.35657	1	1	157	165	Golgi subcompartment	FBgn0004509
GO:0051235	0.436	0.35753	1	1	107	112	maintenance of location	FBgn0031077
GO:0051606	0.437	0.35796	1	1	225	238	detection of stimulus	FBgn0267252
GO:0098727	0.435	0.35893	1	1	88	100	maintenance of cell number	FBgn0038984
GO:0019827	0.435	0.35893	1	1	88	100	stem cell population maintenance	FBgn0038984
GO:0023061	0.438	0.35948	1	1	114	137	signal release	FBgn0038984
GO:0035222	0.441	0.36088	1	1	72	79	wing disc pattern formation	FBgn0001269
GO:0044283	0.443	0.36181	1	1	249	259	small molecule biosynthetic process	FBgn0283680
GO:0010638	0.443	0.3623	1	1	137	146	positive regulation of organelle organization	FBgn0052082
GO:0120031	0.444	0.36298	1	1	156	173	plasma membrane bounded cell projection assembly	FBgn0052082
GO:0051321	0.449	0.36611	1	1	209	237	meiotic cell cycle	FBgn0003502
GO:0008289	0.45	0.36719	1	1	152	164	lipid binding	FBgn0052082
GO:0006259	0.452	0.36751	1	1	299	335	DNA metabolic process	FBgn0003502
GO:0010564	0.454	0.37025	1	1	166	177	regulation of cell cycle process	FBgn0030410
GO:0000228	0.457	0.37179	1	1	225	343	nuclear chromosome	FBgn0001269
GO:0015629	0.46	0.37213	1	1	112	120	actin cytoskeleton	FBgn0052082
GO:0070887	1.29	0.37295	1	2	368	422	cellular response to chemical stimulus	FBgn0038984, FBgn0267252
GO:0004930	0.459	0.37362	1	1	107	115	G protein-coupled receptor activity	FBgn0030437
GO:0090407	0.466	0.37695	1	1	223	236	organophosphate biosynthetic process	FBgn0283680
GO:1902494	1.299	0.37696	1	2	916	1005	catalytic complex	FBgn0001269, FBgn0267252
GO:0044087	1.308	0.37933	1	2	289	317	regulation of cellular component biogenesis	FBgn0003502, FBgn0052082
GO:0044428	2.201	0.37963	1	3	1156	1355	nuclear part	FBgn0001269, FBgn0031990, FBgn0052082
GO:0044431	0.471	0.38013	1	1	183	194	Golgi apparatus part	FBgn0004509
GO:0051050	0.473	0.38074	1	1	114	123	positive regulation of transport	FBgn0038984
GO:0042391	0.477	0.38199	1	1	78	82	regulation of membrane potential	FBgn0262593
GO:0051336	0.474	0.38208	1	1	196	221	regulation of hydrolase activity	FBgn0031077
GO:0008509	0.479	0.38328	1	1	165	171	anion transmembrane transporter activity	FBgn0032123
GO:0005576	2.212	0.38366	1	3	1088	1214	extracellular region	FBgn0016075, FBgn0003502, FBgn0002565
GO:0007283	0.476	0.38404	1	1	220	256	spermatogenesis	FBgn0031990
GO:0090066	1.325	0.38736	1	2	231	255	regulation of anatomical structure size	FBgn0003502, FBgn0052082
GO:0048512	0.486	0.3896	1	1	97	108	circadian behavior	FBgn0262593
GO:0006820	0.489	0.3902	1	1	174	181	anion transport	FBgn0032123
GO:0030031	0.491	0.39299	1	1	165	183	cell projection assembly	FBgn0052082
GO:0055123	0.495	0.39406	1	1	99	106	digestive system development	FBgn0016075
GO:0048565	0.495	0.39406	1	1	99	106	digestive tract development	FBgn0016075
GO:0071702	1.363	0.39816	1	2	675	729	organic substance transport	FBgn0038984, FBgn0032123
GO:0007622	0.501	0.3989	1	1	99	110	rhythmic behavior	FBgn0262593
GO:0009314	0.513	0.40285	1	1	171	179	response to radiation	FBgn0267252
GO:0034702	0.512	0.40499	1	1	77	84	ion channel complex	FBgn0262593
GO:0008340	0.515	0.40838	1	1	147	162	determination of adult lifespan	FBgn0003502
GO:0015318	1.387	0.40952	1	2	469	505	inorganic molecular entity transmembrane transporter activity	FBgn0028704, FBgn0262593
GO:0004175	0.521	0.40996	1	1	353	392	endopeptidase activity	FBgn0004509
GO:0010259	0.526	0.41506	1	1	150	165	multicellular organism aging	FBgn0003502
GO:0048232	0.533	0.41962	1	1	254	300	male gamete generation	FBgn0031990
GO:0007548	0.533	0.41977	1	1	90	99	sex differentiation	FBgn0003502
GO:0007568	0.535	0.42034	1	1	155	171	aging	FBgn0003502
GO:0031012	0.544	0.42447	1	1	183	213	extracellular matrix	FBgn0016075
GO:0051704	4.258	0.42637	1	5	1308	1466	multi-organism process	FBgn0041240, FBgn0001269, FBgn0003502, FBgn0030437, FBgn0031990
GO:1902495	0.566	0.43714	1	1	92	99	transmembrane transporter complex	FBgn0262593
GO:0007156	0.563	0.43874	1	1	42	46	homophilic cell adhesion via plasma membrane adhesion molecules	FBgn0037963
GO:1990351	0.57	0.43946	1	1	101	108	transporter complex	FBgn0262593
GO:0048707	2.417	0.44202	1	3	406	446	instar larval or pupal morphogenesis	FBgn0001269, FBgn0003502, FBgn0283680
GO:0000785	0.572	0.44274	1	1	243	390	chromatin	FBgn0001269
GO:0046872	2.423	0.4436	1	3	951	1042	metal ion binding	FBgn0263236, FBgn0037963, FBgn0031990
GO:0097447	0.577	0.44584	1	1	179	194	dendritic tree	FBgn0041240
GO:0030425	0.577	0.44584	1	1	179	194	dendrite	FBgn0041240
GO:0009886	2.433	0.44632	1	3	417	459	post-embryonic animal morphogenesis	FBgn0001269, FBgn0003502, FBgn0283680
GO:0072001	0.581	0.45058	1	1	70	74	renal system development	FBgn0016075
GO:0001655	0.581	0.45058	1	1	70	74	urogenital system development	FBgn0016075
GO:0032940	0.593	0.4528	1	1	191	219	secretion by cell	FBgn0038984
GO:0030036	1.516	0.45535	1	2	252	283	actin cytoskeleton organization	FBgn0003502, FBgn0052082
GO:0044281	1.529	0.46013	1	2	859	908	small molecule metabolic process	FBgn0038984, FBgn0283680
GO:0007391	0.602	0.46064	1	1	98	106	dorsal closure	FBgn0003502
GO:0008104	1.542	0.46185	1	2	665	726	protein localization	FBgn0004509, FBgn0038984
GO:0043169	2.495	0.46321	1	3	975	1067	cation binding	FBgn0263236, FBgn0037963, FBgn0031990
GO:0019538	4.431	0.46427	1	5	2273	2491	protein metabolic process	FBgn0004509, FBgn0003502, FBgn0263236, FBgn0031990, FBgn0259175
GO:0044089	0.612	0.46543	1	1	134	144	positive regulation of cellular component biogenesis	FBgn0052082
GO:0098542	0.616	0.46734	1	1	273	311	defense response to other organism	FBgn0001269
GO:0044464	16.257	0.46902	1	17	6635	7321	cell part	FBgn0041240, FBgn0004509, FBgn0016075, FBgn0001269, FBgn0003502, FBgn0028704, FBgn0263236, FBgn0030410, FBgn0037963, FBgn0038984, FBgn0031990, FBgn0031077, FBgn0032123, FBgn0052082, FBgn0262593, FBgn0267252, FBgn0283680
GO:0005623	16.257	0.46902	1	17	6635	7321	cell	FBgn0041240, FBgn0004509, FBgn0016075, FBgn0001269, FBgn0003502, FBgn0028704, FBgn0263236, FBgn0030410, FBgn0037963, FBgn0038984, FBgn0031990, FBgn0031077, FBgn0032123, FBgn0052082, FBgn0262593, FBgn0267252, FBgn0283680
GO:0022839	0.632	0.47251	1	1	148	158	ion gated channel activity	FBgn0262593
GO:0019752	0.634	0.47323	1	1	412	428	carboxylic acid metabolic process	FBgn0038984
GO:0030029	1.575	0.47451	1	2	269	300	actin filament-based process	FBgn0003502, FBgn0052082
GO:0060562	2.542	0.47625	1	3	422	470	epithelial tube morphogenesis	FBgn0016075, FBgn0001269, FBgn0003502
GO:0007552	2.546	0.47726	1	3	429	473	metamorphosis	FBgn0001269, FBgn0003502, FBgn0283680
GO:0099177	0.645	0.48256	1	1	116	124	regulation of trans-synaptic signaling	FBgn0262593
GO:0050804	0.645	0.48256	1	1	116	124	modulation of chemical synaptic transmission	FBgn0262593
GO:0019953	3.546	0.48519	1	4	999	1115	sexual reproduction	FBgn0041240, FBgn0003502, FBgn0030437, FBgn0031990
GO:0044703	3.546	0.48519	1	4	999	1115	multi-organism reproductive process	FBgn0041240, FBgn0003502, FBgn0030437, FBgn0031990
GO:0048609	3.546	0.48556	1	4	1002	1118	multicellular organismal reproductive process	FBgn0041240, FBgn0003502, FBgn0030437, FBgn0031990
GO:0022836	0.66	0.48733	1	1	151	162	gated channel activity	FBgn0262593
GO:0044255	0.658	0.48845	1	1	387	399	cellular lipid metabolic process	FBgn0038984
GO:0007447	0.656	0.48895	1	1	101	111	imaginal disc pattern formation	FBgn0001269
GO:0043436	0.666	0.49083	1	1	426	442	oxoacid metabolic process	FBgn0038984
GO:0006082	0.667	0.49146	1	1	428	444	organic acid metabolic process	FBgn0038984
GO:0048863	0.66	0.49329	1	1	94	99	stem cell differentiation	FBgn0001269
GO:0007476	1.628	0.49399	1	2	248	280	imaginal disc-derived wing morphogenesis	FBgn0001269, FBgn0003502
GO:0046903	0.669	0.49427	1	1	214	242	secretion	FBgn0038984
GO:0007049	1.643	0.49794	1	2	692	762	cell cycle	FBgn0003502, FBgn0030410
GO:1903047	0.675	0.49813	1	1	309	340	mitotic cell cycle process	FBgn0030410
GO:0015031	0.689	0.50317	1	1	433	470	protein transport	FBgn0038984
GO:0007472	1.659	0.50423	1	2	257	290	wing disc morphogenesis	FBgn0001269, FBgn0003502
GO:0001709	0.696	0.51059	1	1	138	142	cell fate determination	FBgn0001269
GO:0016331	0.697	0.51129	1	1	114	123	morphogenesis of embryonic epithelium	FBgn0003502
GO:0005198	0.698	0.51146	1	1	401	458	structural molecule activity	FBgn0016075
GO:0005783	0.714	0.51345	1	1	439	473	endoplasmic reticulum	FBgn0031077
GO:0035239	2.681	0.51355	1	3	457	512	tube morphogenesis	FBgn0016075, FBgn0001269, FBgn0003502
GO:0007623	0.71	0.51704	1	1	136	150	circadian rhythm	FBgn0262593
GO:0015833	0.718	0.51742	1	1	444	483	peptide transport	FBgn0038984
GO:0002165	2.702	0.51771	1	3	505	558	instar larval or pupal development	FBgn0001269, FBgn0003502, FBgn0283680
GO:0042886	0.723	0.5198	1	1	449	488	amide transport	FBgn0038984
GO:0018193	0.729	0.52259	1	1	351	375	peptidyl-amino acid modification	FBgn0003502
GO:0048511	0.726	0.52518	1	1	138	152	rhythmic process	FBgn0262593
GO:0044446	4.745	0.52876	1	5	2625	3002	intracellular organelle part	FBgn0004509, FBgn0001269, FBgn0031990, FBgn0031077, FBgn0052082
GO:0032504	3.749	0.53288	1	4	1190	1335	multicellular organism reproduction	FBgn0041240, FBgn0003502, FBgn0030437, FBgn0031990
GO:0045184	0.748	0.53294	1	1	454	493	establishment of protein localization	FBgn0038984
GO:0009952	0.752	0.53658	1	1	166	179	anterior/posterior pattern specification	FBgn0001269
GO:0098742	0.745	0.53666	1	1	64	72	cell-cell adhesion via plasma-membrane adhesion molecules	FBgn0037963
GO:0098588	0.757	0.5382	1	1	304	329	bounding membrane of organelle	FBgn0004509
GO:0008045	0.753	0.53934	1	1	69	74	motor neuron axon guidance	FBgn0002565
GO:0050803	0.76	0.54062	1	1	164	184	regulation of synapse structure or activity	FBgn0262593
GO:0099081	0.763	0.54283	1	1	177	197	supramolecular polymer	FBgn0016075
GO:0099080	0.766	0.54422	1	1	179	199	supramolecular complex	FBgn0016075
GO:0005794	0.778	0.54688	1	1	337	359	Golgi apparatus	FBgn0004509
GO:0032991	4.863	0.55334	1	5	2492	2852	protein-containing complex	FBgn0016075, FBgn0001269, FBgn0002565, FBgn0262593, FBgn0267252
GO:0050790	0.795	0.55387	1	1	311	348	regulation of catalytic activity	FBgn0031077
GO:0005509	0.794	0.55548	1	1	175	198	calcium ion binding	FBgn0037963
GO:0051726	0.789	0.55624	1	1	291	310	regulation of cell cycle	FBgn0030410
GO:0004672	0.798	0.55847	1	1	217	256	protein kinase activity	FBgn0003502
GO:0006396	0.801	0.55913	1	1	535	580	RNA processing	FBgn0031077
GO:0036477	0.799	0.55958	1	1	239	263	somatodendritic compartment	FBgn0041240
GO:0043167	4.9	0.56062	1	5	1865	2044	ion binding	FBgn0003502, FBgn0263236, FBgn0037963, FBgn0031990, FBgn0052082
GO:0012501	0.806	0.56225	1	1	303	329	programmed cell death	FBgn0283680
GO:0003824	6.912	0.5623	1	7	3746	4072	catalytic activity	FBgn0004509, FBgn0003502, FBgn0263236, FBgn0031990, FBgn0259175, FBgn0267252, FBgn0283680
GO:1901565	0.814	0.56321	1	1	496	534	organonitrogen compound catabolic process	FBgn0263236
GO:0007626	0.829	0.57227	1	1	168	185	locomotory behavior	FBgn0262593
GO:0022414	3.932	0.57364	1	4	1119	1248	reproductive process	FBgn0041240, FBgn0003502, FBgn0030437, FBgn0031990
GO:0019637	0.837	0.57658	1	1	453	483	organophosphate metabolic process	FBgn0283680
GO:0044427	0.845	0.57979	1	1	413	583	chromosomal part	FBgn0001269
GO:0055114	0.856	0.58098	1	1	537	583	oxidation-reduction process	FBgn0038984
GO:0035120	1.925	0.58703	1	2	290	326	post-embryonic appendage morphogenesis	FBgn0001269, FBgn0003502
GO:0007611	0.874	0.58903	1	1	143	161	learning or memory	FBgn0003502
GO:0050890	0.874	0.58903	1	1	143	161	cognition	FBgn0003502
GO:0009607	0.875	0.59322	1	1	347	400	response to biotic stimulus	FBgn0001269
GO:0043207	0.875	0.59322	1	1	347	400	response to external biotic stimulus	FBgn0001269
GO:0051707	0.875	0.59322	1	1	347	400	response to other organism	FBgn0001269
GO:0035114	1.949	0.59416	1	2	299	335	imaginal disc-derived appendage morphogenesis	FBgn0001269, FBgn0003502
GO:0044422	5.066	0.59534	1	5	2688	3068	organelle part	FBgn0004509, FBgn0001269, FBgn0031990, FBgn0031077, FBgn0052082
GO:0071495	0.889	0.59847	1	1	207	231	cellular response to endogenous stimulus	FBgn0038984
GO:0035107	1.967	0.59948	1	2	301	338	appendage morphogenesis	FBgn0001269, FBgn0003502
GO:0006629	0.894	0.59962	1	1	485	504	lipid metabolic process	FBgn0038984
GO:0007267	1.976	0.60033	1	2	422	462	cell-cell signaling	FBgn0038984, FBgn0262593
GO:0007517	0.889	0.60104	1	1	89	98	muscle organ development	FBgn0016075
GO:0048737	1.999	0.6084	1	2	306	342	imaginal disc-derived appendage development	FBgn0001269, FBgn0003502
GO:0035220	2.009	0.61233	1	2	345	385	wing disc development	FBgn0001269, FBgn0003502
GO:0000003	4.118	0.61361	1	4	1304	1462	reproduction	FBgn0041240, FBgn0003502, FBgn0030437, FBgn0031990
GO:0048736	2.027	0.61635	1	2	309	346	appendage development	FBgn0001269, FBgn0003502
GO:0002009	3.109	0.62064	1	3	544	604	morphogenesis of an epithelium	FBgn0016075, FBgn0001269, FBgn0003502
GO:0008219	0.948	0.6224	1	1	337	368	cell death	FBgn0283680
GO:0016788	0.953	0.62265	1	1	452	482	hydrolase activity, acting on ester bonds	FBgn0031990
GO:0009791	3.122	0.62279	1	3	570	628	post-embryonic development	FBgn0001269, FBgn0003502, FBgn0283680
GO:0000278	0.951	0.62326	1	1	442	485	mitotic cell cycle	FBgn0030410
GO:0006952	0.955	0.62566	1	1	362	409	defense response	FBgn0001269
GO:0009719	0.973	0.63249	1	1	236	263	response to endogenous stimulus	FBgn0038984
GO:0031410	0.994	0.63854	1	1	347	378	cytoplasmic vesicle	FBgn0031990
GO:0097708	0.994	0.63854	1	1	347	378	intracellular vesicle	FBgn0031990
GO:0017111	1.004	0.64166	1	1	480	533	nucleoside-triphosphatase activity	FBgn0267252
GO:0046983	0.997	0.64247	1	1	280	386	protein dimerization activity	FBgn0267252
GO:0048729	3.213	0.64425	1	3	563	623	tissue morphogenesis	FBgn0016075, FBgn0001269, FBgn0003502
GO:0001700	0.995	0.64444	1	1	159	172	embryonic development via the syncytial blastoderm	FBgn0003502
GO:0016462	1.016	0.64592	1	1	499	553	pyrophosphatase activity	FBgn0267252
GO:0016818	1.019	0.64724	1	1	505	559	hydrolase activity, acting on acid anhydrides, in phosphorus-containing anhydrides	FBgn0267252
GO:0009792	1.007	0.64865	1	1	169	183	embryo development ending in birth or egg hatching	FBgn0003502
GO:0016817	1.024	0.64889	1	1	508	562	hydrolase activity, acting on acid anhydrides	FBgn0267252
GO:0071310	1.019	0.6498	1	1	272	317	cellular response to organic substance	FBgn0038984
GO:0032879	2.158	0.65021	1	2	436	469	regulation of localization	FBgn0038984, FBgn0031077
GO:0045177	1.017	0.65071	1	1	146	157	apical part of cell	FBgn0003502
GO:0071705	1.035	0.65317	1	1	575	621	nitrogen compound transport	FBgn0038984
GO:0065009	1.05	0.65879	1	1	375	418	regulation of molecular function	FBgn0031077
GO:0042221	4.369	0.65958	1	4	1080	1188	response to chemical	FBgn0041240, FBgn0038984, FBgn0002565, FBgn0267252
GO:0005694	1.063	0.6655	1	1	500	676	chromosome	FBgn0001269
GO:0031982	1.074	0.66758	1	1	385	422	vesicle	FBgn0031990
GO:0034613	1.092	0.67426	1	1	515	567	cellular protein localization	FBgn0004509
GO:0051276	1.093	0.6758	1	1	540	719	chromosome organization	FBgn0003502
GO:0007560	2.258	0.67643	1	2	361	399	imaginal disc morphogenesis	FBgn0001269, FBgn0003502
GO:0048563	2.258	0.67643	1	2	361	399	post-embryonic animal organ morphogenesis	FBgn0001269, FBgn0003502
GO:0012505	2.278	0.68024	1	2	1027	1109	endomembrane system	FBgn0004509, FBgn0031077
GO:0048513	5.529	0.68275	1	5	1114	1213	animal organ development	FBgn0016075, FBgn0001269, FBgn0003502, FBgn0028704, FBgn0283680
GO:0098609	1.108	0.68429	1	1	114	127	cell-cell adhesion	FBgn0037963
GO:0034641	5.552	0.6848	1	5	2691	2943	cellular nitrogen compound metabolic process	FBgn0004509, FBgn0001269, FBgn0003502, FBgn0263236, FBgn0031077
GO:0031090	1.129	0.68797	1	1	564	616	organelle membrane	FBgn0004509
GO:1901564	5.585	0.68882	1	5	2959	3231	organonitrogen compound metabolic process	FBgn0004509, FBgn0003502, FBgn0263236, FBgn0031990, FBgn0259175
GO:0051641	2.319	0.69136	1	2	920	1020	cellular localization	FBgn0004509, FBgn0031990
GO:0008270	1.163	0.69989	1	1	476	514	zinc ion binding	FBgn0263236
GO:0007010	2.356	0.7011	1	2	558	624	cytoskeleton organization	FBgn0003502, FBgn0052082
GO:0035295	3.488	0.70245	1	3	655	723	tube development	FBgn0016075, FBgn0001269, FBgn0003502
GO:0051240	1.173	0.7027	1	1	249	271	positive regulation of multicellular organismal process	FBgn0262593
GO:0051130	1.177	0.70393	1	1	287	312	positive regulation of cellular component organization	FBgn0052082
GO:0007166	2.373	0.70503	1	2	568	615	cell surface receptor signaling pathway	FBgn0030437, FBgn0038984
GO:0120025	2.378	0.70637	1	2	568	614	plasma membrane bounded cell projection	FBgn0041240, FBgn0267252
GO:0033554	1.185	0.7064	1	1	537	602	cellular response to stress	FBgn0003502
GO:0042995	2.383	0.70742	1	2	571	617	cell projection	FBgn0041240, FBgn0267252
GO:0030424	1.187	0.70757	1	1	215	230	axon	FBgn0041240
GO:0048731	7.776	0.70863	1	7	1603	1751	system development	FBgn0004509, FBgn0016075, FBgn0001269, FBgn0003502, FBgn0028704, FBgn0002565, FBgn0283680
GO:0009790	2.397	0.71186	1	2	491	531	embryo development	FBgn0016075, FBgn0003502
GO:0006796	2.417	0.71422	1	2	959	1053	phosphate-containing compound metabolic process	FBgn0003502, FBgn0283680
GO:0006793	2.443	0.71978	1	2	977	1072	phosphorus metabolic process	FBgn0003502, FBgn0283680
GO:0009628	1.237	0.72195	1	1	383	425	response to abiotic stimulus	FBgn0267252
GO:0022607	3.587	0.72332	1	3	1080	1271	cellular component assembly	FBgn0003502, FBgn0052082, FBgn0262593
GO:0098916	1.245	0.72341	1	1	256	286	anterograde trans-synaptic signaling	FBgn0262593
GO:0007268	1.245	0.72341	1	1	256	286	chemical synaptic transmission	FBgn0262593
GO:1901575	1.256	0.72447	1	1	810	864	organic substance catabolic process	FBgn0263236
GO:0099537	1.254	0.72625	1	1	257	287	trans-synaptic signaling	FBgn0262593
GO:0046907	1.258	0.72904	1	1	621	685	intracellular transport	FBgn0031990
GO:0099536	1.267	0.73011	1	1	258	288	synaptic signaling	FBgn0262593
GO:0006468	1.31	0.74208	1	1	380	420	protein phosphorylation	FBgn0003502
GO:0070727	1.315	0.74426	1	1	574	632	cellular macromolecule localization	FBgn0004509
GO:0016192	1.312	0.74426	1	1	458	505	vesicle-mediated transport	FBgn0031990
GO:0023052	5.921	0.74499	1	5	1472	1613	signaling	FBgn0003502, FBgn0030437, FBgn0038984, FBgn0262593, FBgn0267252
GO:0071704	10.125	0.75138	1	9	5038	5494	organic substance metabolic process	FBgn0004509, FBgn0001269, FBgn0003502, FBgn0263236, FBgn0038984, FBgn0031990, FBgn0259175, FBgn0031077, FBgn0283680
GO:0016740	2.591	0.75241	1	2	1271	1388	transferase activity	FBgn0003502, FBgn0283680
GO:0044085	3.76	0.75349	1	3	1233	1432	cellular component biogenesis	FBgn0003502, FBgn0052082, FBgn0262593
GO:0007424	1.355	0.75582	1	1	215	243	open tracheal system development	FBgn0003502
GO:0060541	1.371	0.75938	1	1	221	252	respiratory system development	FBgn0003502
GO:0044424	12.195	0.76323	1	11	5646	6273	intracellular part	FBgn0004509, FBgn0016075, FBgn0001269, FBgn0003502, FBgn0263236, FBgn0030410, FBgn0031990, FBgn0031077, FBgn0052082, FBgn0267252, FBgn0283680
GO:0048569	2.675	0.76777	1	2	422	464	post-embryonic animal organ development	FBgn0001269, FBgn0003502
GO:0009605	3.877	0.7709	1	3	867	965	response to external stimulus	FBgn0001269, FBgn0002565, FBgn0267252
GO:0007154	6.11	0.77288	1	5	1511	1658	cell communication	FBgn0003502, FBgn0030437, FBgn0038984, FBgn0262593, FBgn0267252
GO:0046914	1.44	0.77493	1	1	660	716	transition metal ion binding	FBgn0263236
GO:0005622	12.286	0.77516	1	11	5661	6289	intracellular	FBgn0004509, FBgn0016075, FBgn0001269, FBgn0003502, FBgn0263236, FBgn0030410, FBgn0031990, FBgn0031077, FBgn0052082, FBgn0267252, FBgn0283680
GO:0098590	1.442	0.77785	1	1	286	311	plasma membrane region	FBgn0032123
GO:0050808	1.448	0.77827	1	1	258	293	synapse organization	FBgn0004509
GO:0007155	1.442	0.77969	1	1	189	209	cell adhesion	FBgn0037963
GO:0007165	5.061	0.77978	1	4	1281	1393	signal transduction	FBgn0003502, FBgn0030437, FBgn0038984, FBgn0267252
GO:0022610	1.443	0.78004	1	1	191	211	biological adhesion	FBgn0037963
GO:0065007	12.343	0.78153	1	11	3853	4225	biological regulation	FBgn0004509, FBgn0001269, FBgn0003502, FBgn0028704, FBgn0030437, FBgn0030410, FBgn0038984, FBgn0031077, FBgn0052082, FBgn0262593, FBgn0267252
GO:0061061	1.46	0.78196	1	1	210	231	muscle structure development	FBgn0016075
GO:0043168	2.766	0.78336	1	2	999	1092	anion binding	FBgn0003502, FBgn0052082
GO:0010647	1.464	0.7845	1	1	366	398	positive regulation of cell communication	FBgn0038984
GO:0023056	1.464	0.7845	1	1	366	398	positive regulation of signaling	FBgn0038984
GO:0043170	8.328	0.78468	1	7	3982	4379	macromolecule metabolic process	FBgn0004509, FBgn0001269, FBgn0003502, FBgn0263236, FBgn0031990, FBgn0259175, FBgn0031077
GO:0044248	1.483	0.78506	1	1	849	920	cellular catabolic process	FBgn0263236
GO:0044463	1.48	0.78618	1	1	409	440	cell projection part	FBgn0041240
GO:0120038	1.48	0.78618	1	1	409	440	plasma membrane bounded cell projection part	FBgn0041240
GO:0005856	1.482	0.78674	1	1	457	513	cytoskeleton	FBgn0052082
GO:0043412	2.789	0.78727	1	2	1259	1382	macromolecule modification	FBgn0003502, FBgn0031077
GO:0016310	1.507	0.79093	1	1	543	602	phosphorylation	FBgn0003502
GO:0044238	9.452	0.79482	1	8	4683	5109	primary metabolic process	FBgn0004509, FBgn0001269, FBgn0003502, FBgn0263236, FBgn0038984, FBgn0031990, FBgn0259175, FBgn0031077
GO:0044237	9.451	0.79616	1	8	4599	5019	cellular metabolic process	FBgn0004509, FBgn0001269, FBgn0003502, FBgn0263236, FBgn0038984, FBgn0031990, FBgn0031077, FBgn0283680
GO:0045165	1.535	0.79721	1	1	291	311	cell fate commitment	FBgn0001269
GO:1901576	5.205	0.80001	1	4	2245	2435	organic substance biosynthetic process	FBgn0001269, FBgn0003502, FBgn0031990, FBgn0283680
GO:0044444	6.311	0.80041	1	5	2847	3096	cytoplasmic part	FBgn0004509, FBgn0030410, FBgn0031990, FBgn0031077, FBgn0052082
GO:0009887	4.063	0.80234	1	3	687	754	animal organ morphogenesis	FBgn0001269, FBgn0003502, FBgn0283680
GO:0006950	2.873	0.80421	1	2	1102	1224	response to stress	FBgn0001269, FBgn0003502
GO:0009058	5.238	0.80442	1	4	2266	2458	biosynthetic process	FBgn0001269, FBgn0003502, FBgn0031990, FBgn0283680
GO:1901566	1.585	0.80719	1	1	888	948	organonitrogen compound biosynthetic process	FBgn0031990
GO:0043565	1.573	0.80726	1	1	479	509	sequence-specific DNA binding	FBgn0001269
GO:0007444	2.9	0.80789	1	2	524	574	imaginal disc development	FBgn0001269, FBgn0003502
GO:0008152	10.586	0.80923	1	9	5338	5829	metabolic process	FBgn0004509, FBgn0001269, FBgn0003502, FBgn0263236, FBgn0038984, FBgn0031990, FBgn0259175, FBgn0031077, FBgn0283680
GO:0009056	1.633	0.817	1	1	959	1033	catabolic process	FBgn0263236
GO:0009059	4.223	0.8223	1	3	1732	1896	macromolecule biosynthetic process	FBgn0001269, FBgn0003502, FBgn0031990
GO:0009987	17.386	0.82236	1	16	6714	7442	cellular process	FBgn0004509, FBgn0016075, FBgn0001269, FBgn0003502, FBgn0028704, FBgn0030437, FBgn0263236, FBgn0030410, FBgn0038984, FBgn0031990, FBgn0031077, FBgn0052082, FBgn0002565, FBgn0262593, FBgn0267252, FBgn0283680
GO:0007276	2.987	0.82306	1	2	841	945	gamete generation	FBgn0003502, FBgn0031990
GO:0005524	1.676	0.82518	1	1	571	635	ATP binding	FBgn0003502
GO:0051649	1.672	0.82646	1	1	726	805	establishment of localization in cell	FBgn0031990
GO:0032559	1.715	0.83243	1	1	587	651	adenyl ribonucleotide binding	FBgn0003502
GO:0030554	1.718	0.83306	1	1	591	655	adenyl nucleotide binding	FBgn0003502
GO:0090304	4.312	0.83436	1	3	1882	2074	nucleic acid metabolic process	FBgn0001269, FBgn0003502, FBgn0031077
GO:0043228	3.087	0.83578	1	2	1341	1617	non-membrane-bounded organelle	FBgn0001269, FBgn0052082
GO:0043232	3.087	0.83578	1	2	1341	1617	intracellular non-membrane-bounded organelle	FBgn0001269, FBgn0052082
GO:0010646	3.144	0.84343	1	2	772	832	regulation of cell communication	FBgn0038984, FBgn0262593
GO:0005634	5.55	0.84344	1	4	2385	2728	nucleus	FBgn0001269, FBgn0030410, FBgn0031990, FBgn0052082
GO:0023051	3.148	0.84396	1	2	775	835	regulation of signaling	FBgn0038984, FBgn0262593
GO:0043231	7.782	0.84433	1	6	3947	4391	intracellular membrane-bounded organelle	FBgn0004509, FBgn0001269, FBgn0030410, FBgn0031990, FBgn0031077, FBgn0052082
GO:0030182	4.414	0.84707	1	3	683	755	neuron differentiation	FBgn0004509, FBgn0001269, FBgn0002565
GO:0032502	9.937	0.84914	1	8	2558	2808	developmental process	FBgn0004509, FBgn0016075, FBgn0001269, FBgn0003502, FBgn0028704, FBgn0038984, FBgn0002565, FBgn0283680
GO:0007275	8.926	0.85219	1	7	2158	2363	multicellular organism development	FBgn0004509, FBgn0016075, FBgn0001269, FBgn0003502, FBgn0028704, FBgn0002565, FBgn0283680
GO:0051128	3.248	0.85583	1	2	734	808	regulation of cellular component organization	FBgn0003502, FBgn0052082
GO:0060429	4.486	0.8564	1	3	893	983	epithelium development	FBgn0016075, FBgn0001269, FBgn0003502
GO:0043005	1.857	0.85747	1	1	393	424	neuron projection	FBgn0041240
GO:0006807	9.024	0.86144	1	7	4461	4891	nitrogen compound metabolic process	FBgn0004509, FBgn0001269, FBgn0003502, FBgn0263236, FBgn0031990, FBgn0259175, FBgn0031077
GO:0009653	6.867	0.86323	1	5	1391	1530	anatomical structure morphogenesis	FBgn0016075, FBgn0001269, FBgn0003502, FBgn0002565, FBgn0283680
GO:0008144	1.935	0.86742	1	1	748	824	drug binding	FBgn0003502
GO:0050896	9.084	0.86758	1	7	2633	2892	response to stimulus	FBgn0041240, FBgn0001269, FBgn0003502, FBgn0030437, FBgn0038984, FBgn0002565, FBgn0267252
GO:0035639	1.948	0.87021	1	1	710	786	purine ribonucleoside triphosphate binding	FBgn0003502
GO:0048699	4.621	0.87022	1	3	778	855	generation of neurons	FBgn0004509, FBgn0001269, FBgn0002565
GO:0048749	1.958	0.87362	1	1	335	365	compound eye development	FBgn0028704
GO:0050789	11.239	0.87467	1	9	3451	3773	regulation of biological process	FBgn0001269, FBgn0003502, FBgn0030437, FBgn0030410, FBgn0038984, FBgn0031077, FBgn0052082, FBgn0262593, FBgn0267252
GO:0010467	4.673	0.87613	1	3	2088	2287	gene expression	FBgn0004509, FBgn0001269, FBgn0031077
GO:0003002	1.989	0.87691	1	1	430	464	regionalization	FBgn0001269
GO:0032555	2.006	0.87802	1	1	729	806	purine ribonucleotide binding	FBgn0003502
GO:0017076	2.019	0.87963	1	1	739	816	purine nucleotide binding	FBgn0003502
GO:0032553	2.042	0.88304	1	1	740	817	ribonucleotide binding	FBgn0003502
GO:0051716	5.965	0.88554	1	4	1690	1856	cellular response to stimulus	FBgn0003502, FBgn0030437, FBgn0038984, FBgn0267252
GO:0030154	7.127	0.88606	1	5	1535	1689	cell differentiation	FBgn0004509, FBgn0001269, FBgn0003502, FBgn0002565, FBgn0283680
GO:0022008	4.805	0.88828	1	3	815	895	neurogenesis	FBgn0004509, FBgn0001269, FBgn0002565
GO:0120036	3.529	0.88929	1	2	600	668	plasma membrane bounded cell projection organization	FBgn0052082, FBgn0002565
GO:0048880	2.084	0.88986	1	1	358	389	sensory system development	FBgn0028704
GO:0150063	2.084	0.88986	1	1	358	389	visual system development	FBgn0028704
GO:0001654	2.084	0.88986	1	1	358	389	eye development	FBgn0028704
GO:0007411	2.102	0.89235	1	1	252	276	axon guidance	FBgn0002565
GO:0097485	2.134	0.89575	1	1	261	285	neuron projection guidance	FBgn0002565
GO:0030030	3.603	0.89634	1	2	611	680	cell projection organization	FBgn0052082, FBgn0002565
GO:0003677	2.146	0.89678	1	1	796	970	DNA binding	FBgn0001269
GO:0048869	7.265	0.89755	1	5	1581	1738	cellular developmental process	FBgn0004509, FBgn0001269, FBgn0003502, FBgn0002565, FBgn0283680
GO:0006139	4.948	0.90103	1	3	2223	2442	nucleobase-containing compound metabolic process	FBgn0001269, FBgn0003502, FBgn0031077
GO:0006357	2.188	0.90155	1	1	637	689	regulation of transcription by RNA polymerase II	FBgn0001269
GO:0006935	2.194	0.90248	1	1	270	294	chemotaxis	FBgn0002565
GO:0007389	2.21	0.90386	1	1	469	504	pattern specification process	FBgn0001269
GO:0044267	3.687	0.90406	1	2	1826	1996	cellular protein metabolic process	FBgn0003502, FBgn0031990
GO:0048468	6.205	0.90458	1	4	1290	1425	cell development	FBgn0004509, FBgn0003502, FBgn0002565, FBgn0283680
GO:0006366	2.219	0.90463	1	1	673	728	transcription by RNA polymerase II	FBgn0001269
GO:1901265	2.246	0.90642	1	1	863	945	nucleoside phosphate binding	FBgn0003502
GO:0000166	2.246	0.90642	1	1	863	945	nucleotide binding	FBgn0003502
GO:0097458	2.241	0.90724	1	1	485	532	neuron part	FBgn0041240
GO:0046483	5.029	0.90744	1	3	2292	2513	heterocycle metabolic process	FBgn0001269, FBgn0003502, FBgn0031077
GO:0043227	8.519	0.90764	1	6	4162	4627	membrane-bounded organelle	FBgn0004509, FBgn0001269, FBgn0030410, FBgn0031990, FBgn0031077, FBgn0052082
GO:0048646	2.255	0.90843	1	1	501	548	anatomical structure formation involved in morphogenesis	FBgn0003502
GO:0009888	5.07	0.91075	1	3	978	1075	tissue development	FBgn0016075, FBgn0001269, FBgn0003502
GO:0044249	5.089	0.9112	1	3	2193	2384	cellular biosynthetic process	FBgn0001269, FBgn0003502, FBgn0031990
GO:0050794	10.687	0.91145	1	8	3180	3475	regulation of cellular process	FBgn0001269, FBgn0003502, FBgn0030437, FBgn0030410, FBgn0038984, FBgn0052082, FBgn0262593, FBgn0267252
GO:0048666	3.795	0.91331	1	2	558	621	neuron development	FBgn0004509, FBgn0002565
GO:0035556	2.322	0.91444	1	1	596	655	intracellular signal transduction	FBgn0003502
GO:0048477	2.331	0.91466	1	1	553	605	oogenesis	FBgn0003502
GO:0048856	9.703	0.91571	1	7	2468	2709	anatomical structure development	FBgn0004509, FBgn0016075, FBgn0001269, FBgn0003502, FBgn0028704, FBgn0002565, FBgn0283680
GO:0048518	5.144	0.91645	1	3	1456	1588	positive regulation of biological process	FBgn0038984, FBgn0052082, FBgn0262593
GO:0006725	5.182	0.91937	1	3	2339	2563	cellular aromatic compound metabolic process	FBgn0001269, FBgn0003502, FBgn0031077
GO:0007423	2.394	0.92172	1	1	437	476	sensory organ development	FBgn0028704
GO:0016043	8.719	0.92205	1	6	2552	2930	cellular component organization	FBgn0004509, FBgn0016075, FBgn0003502, FBgn0052082, FBgn0002565, FBgn0262593
GO:0097367	2.426	0.92311	1	1	911	1006	carbohydrate derivative binding	FBgn0003502
GO:1901360	5.274	0.92546	1	3	2391	2618	organic cyclic compound metabolic process	FBgn0001269, FBgn0003502, FBgn0031077
GO:0036094	2.472	0.92709	1	1	976	1066	small molecule binding	FBgn0003502
GO:0042330	2.462	0.92824	1	1	324	353	taxis	FBgn0002565
GO:0007292	2.507	0.92973	1	1	613	672	female gamete generation	FBgn0003502
GO:0016070	4.015	0.93072	1	2	1670	1838	RNA metabolic process	FBgn0001269, FBgn0031077
GO:0071840	8.87	0.93087	1	6	2688	3073	cellular component organization or biogenesis	FBgn0004509, FBgn0016075, FBgn0003502, FBgn0052082, FBgn0002565, FBgn0262593
GO:0007281	2.54	0.93274	1	1	661	737	germ cell development	FBgn0003502
GO:0007409	2.534	0.93387	1	1	305	336	axonogenesis	FBgn0002565
GO:0061564	2.574	0.93679	1	1	317	349	axon development	FBgn0002565
GO:0034645	4.16	0.93953	1	2	1707	1871	cellular macromolecule biosynthetic process	FBgn0001269, FBgn0003502
GO:0007399	5.536	0.94073	1	3	1007	1104	nervous system development	FBgn0004509, FBgn0001269, FBgn0002565
GO:0006996	4.214	0.9432	1	2	1653	1947	organelle organization	FBgn0003502, FBgn0052082
GO:0006464	2.689	0.94331	1	1	1171	1289	cellular protein modification process	FBgn0003502
GO:0036211	2.689	0.94331	1	1	1171	1289	protein modification process	FBgn0003502
GO:0044260	6.864	0.94512	1	4	3023	3319	cellular macromolecule metabolic process	FBgn0001269, FBgn0003502, FBgn0031990, FBgn0031077
GO:0022412	2.846	0.95181	1	1	786	879	cellular process involved in reproduction in multicellular organism	FBgn0003502
GO:0048519	4.577	0.95919	1	2	1356	1473	negative regulation of biological process	FBgn0030410, FBgn0031077
GO:0048667	2.968	0.9599	1	1	400	442	cell morphogenesis involved in neuron differentiation	FBgn0002565
GO:0048812	2.983	0.96056	1	1	401	445	neuron projection morphogenesis	FBgn0002565
GO:0003006	3.009	0.96074	1	1	757	837	developmental process involved in reproduction	FBgn0003502
GO:0120039	2.999	0.96151	1	1	402	446	plasma membrane bounded cell projection morphogenesis	FBgn0002565
GO:0048858	3.03	0.96289	1	1	404	448	cell projection morphogenesis	FBgn0002565
GO:0032990	3.038	0.96325	1	1	412	457	cell part morphogenesis	FBgn0002565
GO:0031175	3.089	0.96526	1	1	430	478	neuron projection development	FBgn0002565
GO:0048522	4.705	0.96531	1	2	1300	1418	positive regulation of cellular process	FBgn0038984, FBgn0052082
GO:2001141	3.116	0.96593	1	1	1014	1112	regulation of RNA biosynthetic process	FBgn0001269
GO:1903506	3.116	0.96593	1	1	1014	1112	regulation of nucleic acid-templated transcription	FBgn0001269
GO:0006355	3.116	0.96593	1	1	1014	1112	regulation of transcription, DNA-templated	FBgn0001269
GO:0000904	3.121	0.96612	1	1	437	489	cell morphogenesis involved in differentiation	FBgn0002565
GO:0005488	12.832	0.96624	1	9	4828	5390	binding	FBgn0001269, FBgn0003502, FBgn0263236, FBgn0037963, FBgn0031990, FBgn0031077, FBgn0052082, FBgn0267252, FBgn0283680
GO:0097659	3.142	0.96689	1	1	1064	1182	nucleic acid-templated transcription	FBgn0001269
GO:0006351	3.142	0.96689	1	1	1064	1182	transcription, DNA-templated	FBgn0001269
GO:0032774	3.144	0.96706	1	1	1067	1185	RNA biosynthetic process	FBgn0001269
GO:0043229	9.784	0.96812	1	6	4642	5187	intracellular organelle	FBgn0004509, FBgn0001269, FBgn0030410, FBgn0031990, FBgn0031077, FBgn0052082
GO:0043226	10.049	0.97542	1	6	4718	5266	organelle	FBgn0004509, FBgn0001269, FBgn0030410, FBgn0031990, FBgn0031077, FBgn0052082
GO:0051252	3.436	0.97654	1	1	1124	1235	regulation of RNA metabolic process	FBgn0001269
GO:2000112	3.515	0.97874	1	1	1166	1273	regulation of cellular macromolecule biosynthetic process	FBgn0001269
GO:0010556	3.52	0.97887	1	1	1171	1278	regulation of macromolecule biosynthetic process	FBgn0001269
GO:0019219	3.541	0.97933	1	1	1182	1298	regulation of nucleobase-containing compound metabolic process	FBgn0001269
GO:0034654	3.555	0.98003	1	1	1256	1390	nucleobase-containing compound biosynthetic process	FBgn0001269
GO:0000902	3.552	0.98035	1	1	510	567	cell morphogenesis	FBgn0002565
GO:0031326	3.6	0.98085	1	1	1213	1322	regulation of cellular biosynthetic process	FBgn0001269
GO:0009889	3.601	0.98086	1	1	1216	1325	regulation of biosynthetic process	FBgn0001269
GO:0018130	3.63	0.9814	1	1	1320	1456	heterocycle biosynthetic process	FBgn0001269
GO:0051239	3.624	0.9817	1	1	709	773	regulation of multicellular organismal process	FBgn0262593
GO:0019438	3.639	0.98182	1	1	1311	1448	aromatic compound biosynthetic process	FBgn0001269
GO:0003676	3.639	0.98183	1	1	1523	1766	nucleic acid binding	FBgn0001269
GO:1901362	3.72	0.98333	1	1	1354	1493	organic cyclic compound biosynthetic process	FBgn0001269
GO:0006928	3.732	0.98386	1	1	653	728	movement of cell or subcellular component	FBgn0002565
GO:0040011	3.75	0.9849	1	1	595	659	locomotion	FBgn0002565
GO:0005515	7.006	0.98618	1	3	2097	2380	protein binding	FBgn0031077, FBgn0267252, FBgn0283680
GO:0010468	3.935	0.9872	1	1	1383	1512	regulation of gene expression	FBgn0001269
GO:0048523	4.088	0.98876	1	1	1161	1263	negative regulation of cellular process	FBgn0030410
GO:0032989	4.032	0.98893	1	1	623	694	cellular component morphogenesis	FBgn0002565
GO:0044271	4.224	0.99105	1	1	1714	1882	cellular nitrogen compound biosynthetic process	FBgn0001269
GO:1901363	5.947	0.99124	1	2	2416	2740	heterocyclic compound binding	FBgn0001269, FBgn0003502
GO:0097159	5.964	0.99139	1	2	2433	2757	organic cyclic compound binding	FBgn0001269, FBgn0003502
GO:0051171	4.533	0.99349	1	1	1647	1810	regulation of nitrogen compound metabolic process	FBgn0001269
GO:0080090	4.556	0.99358	1	1	1673	1835	regulation of primary metabolic process	FBgn0001269
GO:0031323	4.7	0.99477	1	1	1733	1900	regulation of cellular metabolic process	FBgn0001269
GO:0060255	4.785	0.99511	1	1	1763	1937	regulation of macromolecule metabolic process	FBgn0001269
GO:0019222	5.016	0.99643	1	1	1900	2082	regulation of metabolic process	FBgn0001269

## Sheet: Table S4
Table S4: Tissue enrichment for the genes identified by the dormancy Pool-GWAS. No tissue survives multiple testing correction (FDR cut-off = 0.05).
GO term	Average number of genes per simulation for tissue	p-value	FDR	Number of genes found for tissue	Number of genes in annotation file for tissue	Total number of genes for tissue	Tissue description	IDs of genes found for tissue
TISSUE:33	4.178	0.11152	0.752665	7	1826	2388	Larval_Both_Sg	FBgn0041240, FBgn0031077, FBgn0261553, FBgn0263256, FBgn0031990, FBgn0259175, FBgn0037836
TISSUE:34	6.024	0.12423	0.752665	9	1773	2474	Larval_Both_Tr	FBgn0003502, FBgn0037963, FBgn0031077, FBgn0032139, FBgn0263256, FBgn0263236, FBgn0259175, FBgn0052082, FBgn0037836
TISSUE:32	4.397	0.13577	0.752665	7	2441	3158	Larval_Both_Fb	FBgn0004509, FBgn0016075, FBgn0038984, FBgn0031990, FBgn0032123, FBgn0037836, FBgn0002565
TISSUE:10	0.873	0.2164	0.752665	2	738	1114	Adult_Male_Cs	FBgn0041240, FBgn0038984
TISSUE:35	5.074	0.22987	0.752665	7	1602	2224	Larval_Both_Cs	FBgn0028704, FBgn0037963, FBgn0032139, FBgn0262593, FBgn0263256, FBgn0052082, FBgn0037836
TISSUE:30	3.344	0.23739	0.752665	5	1194	1627	Larval_Both_Hg	FBgn0001269, FBgn0032139, FBgn0263256, FBgn0052082, FBgn0267252
TISSUE:31	2.822	0.31033	0.752665	4	1204	1555	Larval_Both_Tu	FBgn0004509, FBgn0259175, FBgn0032123, FBgn0037836
TISSUE:7	2.178	0.37514	0.752665	3	1080	1474	Adult_Male_Hg	FBgn0263256, FBgn0259175, FBgn0052082
TISSUE:29	5.055	0.39475	0.752665	6	1772	2272	Larval_Both_Mg	FBgn0041240, FBgn0261553, FBgn0038984, FBgn0031990, FBgn0259175, FBgn0037836
TISSUE:1	7.002	0.39783	0.752665	8	1823	2515	Adult_Male_Hd	FBgn0041240, FBgn0028704, FBgn0032139, FBgn0262593, FBgn0030437, FBgn0263236, FBgn0037836, FBgn0267252
TISSUE:2	5.213	0.42531	0.752665	6	1770	2311	Adult_Male_Ey	FBgn0037963, FBgn0263236, FBgn0030410, FBgn0052082, FBgn0002565, FBgn0267252
TISSUE:23	3.325	0.42898	0.752665	4	1359	1979	Adult_Female_Sg	FBgn0261553, FBgn0030437, FBgn0259175, FBgn0032123
TISSUE:4	7.164	0.42982	0.752665	8	1967	2615	Adult_Male_Tg	FBgn0041240, FBgn0028704, FBgn0037963, FBgn0262593, FBgn0016075, FBgn0030437, FBgn0263236, FBgn0267252
TISSUE:21	4.338	0.44201	0.752665	5	1882	2537	Adult_Female_Hg	FBgn0263256, FBgn0038984, FBgn0259175, FBgn0052082, FBgn0267252
TISSUE:18	10.35	0.47205	0.752665	11	3429	4852	Adult_Female_Tg	FBgn0041240, FBgn0001269, FBgn0028704, FBgn0037963, FBgn0262593, FBgn0261553, FBgn0016075, FBgn0030459, FBgn0030437, FBgn0002565, FBgn0267252
TISSUE:25	5.613	0.50537	0.752665	6	3185	4392	Adult_Female_Ap	FBgn0032139, FBgn0263256, FBgn0038984, FBgn0259175, FBgn0052082, FBgn0267252
TISSUE:24	4.876	0.55482	0.752665	5	2584	3478	Adult_Female_Cs	FBgn0032139, FBgn0016075, FBgn0038984, FBgn0052082, FBgn0002565
TISSUE:13	2.875	0.55899	0.752665	3	2096	2844	Adult_Male_Ag	FBgn0003502, FBgn0031077, FBgn0259175
TISSUE:3	7.966	0.57123	0.752665	8	2215	3010	Adult_Male_Br	FBgn0041240, FBgn0028704, FBgn0037963, FBgn0031077, FBgn0030437, FBgn0263236, FBgn0030410, FBgn0267252
TISSUE:5	2.956	0.58037	0.752665	3	1205	1609	Adult_Male_Cr	FBgn0263256, FBgn0263236, FBgn0052082
TISSUE:16	10.104	0.59131	0.767841	10	3476	4637	Adult_Female_Ey	FBgn0041240, FBgn0001269, FBgn0028704, FBgn0032139, FBgn0262593, FBgn0261553, FBgn0038984, FBgn0052082, FBgn0002565, FBgn0267252
TISSUE:11	2.25	0.67309	0.832743	2	1099	1499	Adult_Male_Ap	FBgn0263256, FBgn0263236
TISSUE:15	12.029	0.72934	0.832743	11	4165	5670	Adult_Female_Hd	FBgn0041240, FBgn0001269, FBgn0028704, FBgn0032139, FBgn0262593, FBgn0261553, FBgn0030437, FBgn0038984, FBgn0052082, FBgn0037836, FBgn0267252
TISSUE:22	4.817	0.73522	0.832743	4	2316	3079	Adult_Female_Tu	FBgn0261553, FBgn0004509, FBgn0259175, FBgn0032123
TISSUE:28	11.167	0.74736	0.832743	10	3306	4391	Larval_Both_Ns	FBgn0041240, FBgn0003502, FBgn0028704, FBgn0037963, FBgn0031077, FBgn0032139, FBgn0262593, FBgn0030437, FBgn0037836, FBgn0267252
TISSUE:8	2.874	0.79781	0.875736	2	1377	1756	Adult_Male_Tu	FBgn0004509, FBgn0032123
TISSUE:19	5.424	0.8232	0.879077	4	2066	2775	Adult_Female_Cr	FBgn0032139, FBgn0263256, FBgn0038984, FBgn0052082
TISSUE:20	3.376	0.86753	0.909609	2	1839	2498	Adult_Female_Mg	FBgn0259175, FBgn0030929
TISSUE:6	3.585	0.89095	0.909625	2	1760	2201	Adult_Male_Mg	FBgn0259175, FBgn0030929
TISSUE:12	5.475	0.93381	0.909625	3	4629	6430	Adult_Male_Ts	FBgn0001269, FBgn0030410, FBgn0032123
TISSUE:9	2.671	0.94036	0.909625	1	1256	1654	Adult_Male_Sg	FBgn0259175
TISSUE:17	9.544	0.95618	0.914258	6	2998	4417	Adult_Female_Br	FBgn0041240, FBgn0028704, FBgn0262593, FBgn0030437, FBgn0002565, FBgn0267252

## Sheet: Table S5
Table S5: Identified SNPs (p-value < 1e-13) and genes from the dormancy Pool-GWAS that included regions with high coverage. Identified SNPs in regions with high coverage have gray background. The lowest p-value is in bold.
Chromosome	Position	P-value	log(odds_ratio)*	Gene ID	Gene symbol	Gene name	SNP region
X	3643765	8.91832e-14	-3.9724	FBgn0263772	CG43689	-	Exon - Synonymous
X	7783235	1.26237e-19	5.44036	FBgn0261793	Trf2	TATA box binding protein-related factor 2	5′ UTR
X	7783242	1.57727e-18	5.35186
X	7783311	1.94718e-16	3.16612
X	7783327	1.9675e-18	4.25351
X	11793933	3.59551e-14	-3.13712	FBgn0030410	Aven	Apoptosis and caspase activation inhibitor	3′ UTR
X	12103252	8.68425e-15	2.64191	FBgn0030437	hec	hector	5′ UTR
X	12111976	8.50978e-16	2.47738	-	-	-	-
X	12331642	4.52194e-14	-2.29746	FBgn0030459	CG12723	-	Exon - Synonymous
X	12331708	8.5783e-17	-2.4561
X	12457737	1.84872e-15	3.42609	FBgn0283680	IP3K2	Inositol 1,4,5-triphosphate kinase 2	5′ UTR
X	12457753	8.59458e-16	3.45774
X	12457767	5.04329e-14	3.11304
X	16664594	4.49e-15	-3.16062	-	-	-	-
X	16664678	6.59139e-14	-4.08504
X	17348431	8.69218e-15	-2.57696	FBgn0030929	CG15043	-	3′ UTR
X	17785035	8.69813e-14	-2.83388	-	-	-	-
X	17890791	4.46368e-15	3.17114	-	-	-	-
X	17904621	2.29046e-14	2.78501	FBgn0085358	Diedel3	Diedel 3	3′ UTR
X	17904622	5.18224e-15	2.86211
X	17904629	4.16066e-15	2.82254
X	17904631	7.18165e-15	2.82619
X	17904633	9.37028e-14	2.69023
X	17904660	3.92089e-14	2.6436
X	18673679	8.44845e-16	2.39121	FBgn0031077	THADA	THADA	Exon - Synonymous
2L	4848654	3.58099e-15	-2.61496	FBgn0016075	vkg	viking	5′ UTR
2L	7894832	1.32018e-14	2.98066	FBgn0263256	CG43394	-	Intron
2L	8017729	4.85204e-16	-3.01964	FBgn0003502	Btk29A	Btk family kinase at 29A	Intron
2L	9005302	3.45531e-15	2.82527	FBgn0267252	Gγ30A	G protein subunit γ at 30A	3′ UTR
2L	9220524	6.56232e-15	-2.71538	FBgn0032123	Oatp30B	Organic anion transporting polypeptide 30B	5′ UTR
2L	9424511	2.78641e-14	-2.93772	FBgn0028704	Nckx30C	Nckx30C	Intron
2R	55700	5.7045e-14	4.80511	-	-	-	HOSIM1
2R	55778	9.67746e-14	4.78596
2R	55814	4.27346e-14	4.81651
2R	1549785	2.69905e-14	2.18249	FBgn0003090	pk	prickle	Exon - Synonymous
2R	5671442	8.98705e-14	4.08399	FBgn0001269	inv	invected	Intron
2R	14564389	2.82514e-14	-2.84949	FBgn0041240	Gr57a	Gustatory receptor 57a	Exon - Synonymous
3L	2772719	7.15211e-14	2.98029	FBgn0262593	Shab	Shaker cognate b	5′ UTR
3L	10920715	1.1039e-20	2.95372	FBgn0052082	IRSp53	Insulin receptor substrate 53 kDa	Exon - Synonymous**
3L	10975606	7.86249e-17	-2.98083	FBgn0261553	CG42671	-	5′ UTR
3L	11837991	3.83524e-16	2.71289	FBgn0002565	Lsp2	Larval serum protein 2	Exon - Non-synonymous
3L	14360733	1.3843e-15	-2.61283	FBgn0259175	ome	omega	5′ UTR
3L	14361149	3.1249e-14	3.07415
3L	21188049	4.12158e-14	2.94379	-	-	-	-
3R	13255345	2.0069e-14	2.73034	FBgn0037963	Cad87A	Cadherin 87A	5′ UTR
3R	13255352	9.42783e-14	-3.06729
3R	14341718	1.97076e-15	3.17933	FBgn0037836	CG14692	-	Exon - Synonymous
3R	14341739	5.40011e-14	2.7727
3R	14341763	1.48572e-14	2.36074
3R	17752025	8.1354e-14	-2.30734	FBgn0038984	AdipoR	Adiponectin receptor	Exon - Synonymous
3R	20580723	1.34996e-14	-3.36231	FBgn0004509	Fur1	Furin 1	5′ UTR
3R	20583962	9.09584e-16	-4.23543
3R	24264663	4.27914e-14	-2.3458	FBgn0263236	SP1029	SP1029	Intron
*Odds ratio was calculated using the Haldane correction to deal with zero counts.
**Homologous SNP in a D. melanogaster genetic reference panel (DGRP).

## Sheet: Table S6
Table S6: Details of library preparation and Illumina sequencing
Library	Method for DNA isolation	Amount of starting material (genomic DNA) per sample (ng)	Fragmentation method	Kit	Size selection method	Insert size (bp)	Polymerase	No. of PCR cycles	Sequencing platform	Read length (bp)	Data availability
Pool-Seq of replicates from the "Non-Dormant" and the "Dormant" group	High salt extraction protocol including RNase A treatment1	100	Covaris S22	NEBNext Ultra DNA II Library Prep Kit3	AMPure XP beads4	270	Q5 Mastermix	6	HiSeq X Ten	2 x 150	Sequencing data are available in the European Nucleotide Archive (ENA, https://www.ebi.ac.uk/ena/browser/view/) - Primary Accession code PRJEB37936
Individual sequencing of 12 females from the "Non-Dormant" group	High salt extraction protocol including RNase A treatment1	70	Part of the NEBNext® Ultra™ II FS DNA Library Prep Kit3	NEBNext® Ultra™ II FS DNA Library Prep Kit3 with 10% of the provided reagents	AMPure XP beads4	350	Q5 Mastermix	8	HiSeq 2500	2 x 125
1Based on Miller S, Dykes DD, Polesky HF (1988) A simple salting out procedure for extracting DNA from human nucleated cells. Nucleic Acids Research, 16, 1215.
2 Covaris, Inc. Woburn, MA, USA
3New England Biolabs, Ipswich, MA
4Beckman Coulter, Carlsbad, CA
