# Supplementary material for: Pool-GWAS on reproductive dormancy in Drosophila simulans suggests a polygenic architecture
Source: G3 (Bethesda). 2022 Feb 7;12(3):jkac027. doi: 10.1093/g3journal/jkac027 (PMC8895979; doi:10.1093/g3journal/jkac027)
Supplement: jkac027_Supplementary_Data [file jkac027_supplementary_data.zip]

Archive with 3 entries (3 files):
- jkac027_Supplementary_File_1.zip
- jkac027_Supplementary_Figure_S13.pdf
- jkac027_Supplementary_Figure_S14.pdf
